# Supplementary material for: Cell type-specific delivery by modular envelope design
Source: Nat Commun. 2023 Aug 23;14:5141. doi: 10.1038/s41467-023-40788-8 (PMC10447438; doi:10.1038/s41467-023-40788-8)
Supplement: Supplementary file 5 — Supplementary Data 1 [file 41467_2023_40788_MOESM5_ESM.xlsx]

## Sheet: STable1_v20230418
ID	Name	Family
CHHF_GPC	Chapare hemorrhagic fever virus	Arenaviridae
GTOV_GPC	Guanarito virus	Arenaviridae
JUNV_GPC	Junin virus	Arenaviridae
LASV_GPC	Lassa virus	Arenaviridae
LCMV_GPC	Lujo virus	Arenaviridae
LUHF_GPC	Lymphocytic choriomeningitis virus	Arenaviridae
MACV_GPC	Machupo virus	Arenaviridae
PICV_GPC	Pichinde virus	Arenaviridae
SABV_GPC	Sabia virus	Arenaviridae
WWAV_GPC	Whitewater Arroyo virus	Arenaviridae
BoDV1_G	Borna disease virus 1	Bornaviridae
BoDV2_G	Borna disease virus 2	Bornaviridae
VSBV_G	Variegated Squirrel Bornavirus	Bornaviridae
BRV_GP	Blue River virus	Bunyaviridae
CCFH_GP	Crimean-Congo hemorrhagic fever virus	Bunyaviridae
OROV_GP	Oropouche virus	Bunyaviridae
HTNV_GP	Hantaan virus	Bunyaviridae
DUGV_GP	Dugbe virus	Bunyaviridae
LACV_GP	La Crosse virus	Bunyaviridae
RVFV_GP	Rift valley fever virus	Bunyaviridae
PUUV_GP	Puumala virus	Bunyaviridae
PTV_GP	Punta toro phlebovirus	Bunyaviridae
SARS-CoV_S	Human SARS coronavirus	Coronaviridae
MERS-CoV_S	MERS coronavirus	Coronaviridae
SARS-CoV-2_Sdel18	SARS2 coronavirus	Coronaviridae
EBOV_GP	Ebola virus	Filoviridae
MARV_GP	Lake victoria Marburgvirus	Filoviridae
DENV2_PrME	Dengue virus 2	Flaviviridae
DENV3_PrME	Dengue virus 3	Flaviviridae
DENV4_PrME	Dengue virus 4	Flaviviridae
HCV_E1	Hepatitis C virus	Flaviviridae
HCV_E1E2	Hepatitis C virus	Flaviviridae
HCV_E2	Hepatitis C virus	Flaviviridae
JEV_prME	Japanese encephalitis virus	Flaviviridae
LIV_PrME	Louping ill virus	Flaviviridae
MVEV_PrME	Murray valley encephalitis virus	Flaviviridae
POWV_PrME	Tick-borne powassan virus	Flaviviridae
SLEV_PrME	St. Louis encephalitis virus	Flaviviridae
TBEV_PrME	Tick-borne encephalitis virus	Flaviviridae
YFV_PrME	Yellow fever virus	Flaviviridae
ZIKV_PrME	Zika virus	Flaviviridae
KUNV_PrME	Kunjin virus	Flaviviridae
DENV1_PrME	Dengue virus 1	Flaviviridae
WNV_PrME	West Nile Virus	Flaviviridae
DHOV_GP	Dhori virus	Orthomyxoviridae
FLUCV	Influenza C virus	Orthomyxoviridae
FLUAV_HA	Influenza A virus	Orthomyxoviridae
QRFV_Hyp	Quaranfil quaranjavirus	Orthomyxoviridae
FLUBV_HA	Influenza B virus	Orthomyxoviridae
MV_H/F	Measles virus	Paramyxoviridae
NiV_H/F	Nipah virus	Paramyxoviridae
SeV_HN	Sendai virus	Paramyxoviridae
HeV_G	Hendra virus	Paramyxoviridae
ALV_Env	Avian Leukosis virus	Retroviridae
BFV_Env	Bovine Foamy virus	Retroviridae
BLV_Env	Bovine Leukemia virus	Retroviridae
EIAV_Env	Equine infectious anemia virus	Retroviridae
FeLV_Env	Feline Leukemia virus	Retroviridae
FFV_Env	Feline Foamy Virus	Retroviridae
FIV_Env	Feline Immunodeficiency virus	Retroviridae
GALV_Env	Gibbon Ape Leukemia virus	Retroviridae
HFV_Env	human Spumaretrovirus	Retroviridae
HIV1_Env	HIV1	Retroviridae
HIV2_Env	HIV2	Retroviridae
HTLV1_Env	Human T-lymphotropic virus 1	Retroviridae
HTLV2_Env	Human T-lymphotropic virus 2	Retroviridae
JRSV_Env	Jaagsiekte sheep retrovirus	Retroviridae
MLV_Env	Murine Leukemia virus	Retroviridae
MMTV_Env	Mouse Mammary Tumor virus	Retroviridae
MVV_Env	Maedi-visna virus	Retroviridae
PERV_Env	Porcine Endogenous Retrovirus	Retroviridae
RSV_Env	Rous Sarcoma virus	Retroviridae
SFV_Env	Simian Foamy Virus	Retroviridae
SnRV_Env	Snakehead Retrovirus	Retroviridae
SRV_Env	Simian Retrovirus	Retroviridae
WDSV_Env	Walleye dermal sarcoma virus	Retroviridae
Bless	Baboon Endogenous Retrovirus	Retroviridae
ABLV_G	Australian bat lyssavirus	Rhabdoviridae
DUVV_G	Duvenhage virus	Rhabdoviridae
EBLV-1_G	European bat lyssavirus	Rhabdoviridae
ISFV_G	Isfahan virus	Rhabdoviridae
MOKV_G	Mokola virus	Rhabdoviridae
RV_G	Rabies virus	Rhabdoviridae
VSAV_G	Vesicular Stomatitis Arizona virus	Rhabdoviridae
VSIV_G	Vesicular Stomatitis Indiana virus	Rhabdoviridae
CHIKV_E1E2	Chikungunya virus	Togaviridae
EEE_E1E2	Eastern equine encephalitis virus	Togaviridae
MAYV_E1E2	Mayaro virus	Togaviridae
ONNV_E1E2	Onyong-nyong virus	Togaviridae
RuV_E1E2	Rubella virus	Togaviridae
SFV_E1E2	Semliki Forest virus	Togaviridae
m168	engineered Sindbis virus	Togaviridae
