# Supplementary material for: Cell type-specific delivery by modular envelope design
Source: Nat Commun. 2023 Aug 23;14:5141. doi: 10.1038/s41467-023-40788-8 (PMC10447438; doi:10.1038/s41467-023-40788-8)
Supplement: Supplementary file 6 — Supplementary Data 2 [file 41467_2023_40788_MOESM6_ESM.xlsx]

## Sheet: Base constructs
Name	source	Comment	Link
psPAX2	Addgene plasmid # 12260	gift from Didier Trono	http://n2t.net/addgene:12260
MD2.G	Addgene plasmid # 12259	gift from Didier Trono	http://n2t.net/addgene:12259
pCMV-15F11-HA-Halo	Addgene plasmid # 129592	gift from Tim Stasevich63	http://n2t.net/addgene:129592
RV-Cag-Dio-GFP	Addgene plasmid # 87662	gift from Oscar Marin64	http://n2t.net/addgene:87662
pME-puro-SNAP-FLAG-CD59	Addgene plasmid # 50374	gift from Reika Watanabe65	http://n2t.net/addgene:50374
pHCMV-AmphoEnv	Addgene plasmid # 15799	gift from Miguel Sena-Esteves66	http://n2t.net/addgene:15799
pDisplay-mSA-EGFP-TM	Addgene plasmid # 39863	gift from Sheldon Park67	http://n2t.net/addgene:39863
pSLQ8703 pHR-R(TRE3G-Fluc-2XcrIFNg-SV40pA)-EF1a-sfGFP-T2A-rtta-WPRE	Addgene plasmid # 140230	gift from Stanley Qi68	http://n2t.net/addgene:140230
m168	Addgene plasmid # 34886	gift from Irvin Chen24	http://n2t.net/addgene:34886
MMLVgag-3NES-Cas9-NLS	Addgene plasmid # 181752	gift from David Liu6	http://n2t.net/addgene:181752
pLVX-EF1alpha-SARS-CoV-2-M-2xStrep-IRES-Puro	Addgene plasmid # 141386	gift from Nevan Krogan69	http://n2t.net/addgene:141386
pEx1-pEF-H2B-mCherry-T2A-rTetR-KRAB-Zeo	Addgene plasmid # 78352	gift from Michael Elowitz70	http://n2t.net/addgene:78352
lenti dCAS-VP64_Blast	Addgene plasmid # 61425	71	http://n2t.net/addgene:61425
pLenti CMV rtTA3 Blast (w756-1)	Addgene plasmid # 26429	gift from Eric Campeau	http://n2t.net/addgene:26429
plentiGuide-Puro	Addgene plasmid # 52963	72	http://n2t.net/addgene:52963

## Sheet: Generated constructs
Name	Comment	Cloning strategy	fwd	rev
pBS-EF1afull-H2B-mCherry-P2A-Fluc	4 piece Gibson assembly	cloned into lenti dCAS-VP64_Blast between NheI and EcoRI	EF1afull_fwd, H2B-mCherry_fwd, Fluc-fwd	H2Bint_rev, H2B-mCherry_rev, Fluc-rev
pHCMV-VSVgSS-TM	insert synthesized by IDT	cloned into pHCMV-AmphoEnv between EcoRI and BglII
pHCMV-VSVgSS-pAG-TM	insert synthesized by IDT	cloned into pHCMV-VSVgSS-TM into KpnI
pHCMV-CR2	amplified from human genomic DNA	cloned into pHCMV-VSVgSS-TM into KpnI and BglII	CR2_fwd	CR2_rev
pHCMV-diCR2	amplified from human genomic DNA	cloned into pHCMV-CR2 into NheI	diCR2_fwd	diCR2_rev
pMD2.G-H8A	Site Directed Mutagenesis		H8A_fwd	H8A_rev
pMD2.G-K47Q	Site Directed Mutagenesis		K47Q_fwd	K47Q_rev
pMD2.G-Y209A	Site Directed Mutagenesis		Y209A_fwd	Y209A_rev
pMD2.G-R354Q	Site Directed Mutagenesis		R354Q_fwd	R354Q_rev
pMD2.G-H8A/K47Q	Site Directed Mutagenesis		H8A_fwd	H8A_rev
pMD2.G-H8A/R354Q	Site Directed Mutagenesis		H8A_fwd	H8A_rev
pMD2.G-K47Q/R354Q	Site Directed Mutagenesis		R354Q_fwd	R354Q_rev
pMD2.G-R354Q/Y209A	Site Directed Mutagenesis		Y209A_fwd	Y209A_rev
pHCMV-VSVgSS-15F11-TM	subcloned from pCMV-15F11-HA-Halo	cloned into pHCMV-VSVgSS-TM into KpnI	HA-scFv-fwd	HA-scFv-rev
pHCMV-VSVgSS-SNAP-TM	subcloned from pME-puro-SNAP-FLAG-CD59	cloned into pHCMV-VSVgSS-TM into KpnI	SNAP-TM-fwd	SNAP-TM-rev
MMLVgag-3NES-Cre	3 fragment Gibson assembly	cloned into MMLVgag-3NES-Cas9-NLS digested with BglII	MMLV_gag_fwd, Cre_fwd	MMLV_gag_rev, Cre_rev
pLenti-CMV-Dio-GFP-Blast	insert subcloned from RV-Cag-Dio-GFP, restriction cloning	cloned into pLenti CMV rtTA3 Blast (w756-1) digested with EcoRI
pLVX-surfaceHA-IRES-Puro	oligos annealed; 4 piece Gibson assembly	cloned into pLVX-EF1alpha-SARS-CoV-2-M-2xStrep-IRES-Puro between EcoRI and BamHI	HA_fwd, SecSig_fwd, Pdgfrb_fwd	HA_rev, SecSig_rev, Pdgfrb_rev
pLVX-surfaceSpot-IRES-Puro	oligos annealed; 4 piece Gibson assembly	cloned into pLVX-EF1alpha-SARS-CoV-2-M-2xStrep-IRES-Puro between EcoRI and BamHI	Spot_fwd, SecSig_fwd, Pdgfrb_fwd	Spot_rev, SecSig_rev, Pdgfrb_rev
pLVX-surfaceStrep-IRES-Puro	oligos annealed; 4 piece Gibson assembly	cloned into pLVX-EF1alpha-SARS-CoV-2-M-2xStrep-IRES-Puro between EcoRI and BamHI	Strep_fwd, SecSig_fwd, Pdgfrb_fwd	Strep_rev, SecSig_rev, Pdgfrb_rev
pLVX-surfaceV5-IRES-Puro	oligos annealed; 4 piece Gibson assembly	cloned into pLVX-EF1alpha-SARS-CoV-2-M-2xStrep-IRES-Puro between EcoRI and BamHI	V5_fwd, SecSig_fwd, Pdgfrb_fwd	V5_rev, SecSig_rev, Pdgfrb_rev
pLentiguide-Puro-B2M.4	Golden Gate Cloning	cloned into pLentiguide-Puro using Esp3I	B2M_4_fwd	B2M_4_rev
pLentiguide-Puro-NT.1	Golden Gate Cloning	cloned into pLentiguide-Puro using Esp3I	NT_1_fwd	NT_1_rev
pHCMV-COCVmut	insert synthesized by IDT	cloned into pHCMV-AmphoEnv between EcoRI and BglII
pHCMV_CHHF_GPC	insert synthesized by Genewiz	cloned into pHCMV-AmphoEnv between EcoRI and BglII
pHCMV_GTOV_GPC	insert synthesized by Genewiz	cloned into pHCMV-AmphoEnv between EcoRI and BglII
pHCMV_JUNV_GPC	insert synthesized by Genewiz	cloned into pHCMV-AmphoEnv between EcoRI and BglII
pHCMV_LASV_GPC	insert synthesized by Genewiz	cloned into pHCMV-AmphoEnv between EcoRI and BglII
pHCMV_LCMV_GPC	insert synthesized by Genewiz	cloned into pHCMV-AmphoEnv between EcoRI and BglII
pHCMV_LUHF_GPC	insert synthesized by Genewiz	cloned into pHCMV-AmphoEnv between EcoRI and BglII
pHCMV_MACV_GPC	insert synthesized by Genewiz	cloned into pHCMV-AmphoEnv between EcoRI and BglII
pHCMV_PICV_GPC	insert synthesized by Genewiz	cloned into pHCMV-AmphoEnv between EcoRI and BglII
pHCMV_SABV_GPC	insert synthesized by Genewiz	cloned into pHCMV-AmphoEnv between EcoRI and BglII
pHCMV_WWAV_GPC	insert synthesized by Genewiz	cloned into pHCMV-AmphoEnv between EcoRI and BglII
pHCMV_BoDV1_G	insert synthesized by Genewiz	cloned into pHCMV-AmphoEnv between EcoRI and BglII
pHCMV_BoDV2_G	insert synthesized by Genewiz	cloned into pHCMV-AmphoEnv between EcoRI and BglII
pHCMV_VSBV_G	insert synthesized by Genewiz	cloned into pHCMV-AmphoEnv between EcoRI and BglII
pHCMV_BRV_GP	insert synthesized by Genewiz	cloned into pHCMV-AmphoEnv between EcoRI and BglII
pHCMV_CCFH_GP	insert synthesized by Genewiz	cloned into pHCMV-AmphoEnv between EcoRI and BglII
pHCMV_OROV_GP	insert synthesized by Genewiz	cloned into pHCMV-AmphoEnv between EcoRI and BglII
pHCMV_HTNV_GP	insert synthesized by Genewiz	cloned into pHCMV-AmphoEnv between EcoRI and BglII
pHCMV_DUGV_GP	insert synthesized by Genewiz	cloned into pHCMV-AmphoEnv between EcoRI and BglII
pHCMV_LACV_GP	insert synthesized by Genewiz	cloned into pHCMV-AmphoEnv between EcoRI and BglII
pHCMV_RVFV_GP	insert synthesized by Genewiz	cloned into pHCMV-AmphoEnv between EcoRI and BglII
pHCMV_PUUV_GP	insert synthesized by Genewiz	cloned into pHCMV-AmphoEnv between EcoRI and BglII
pHCMV_PTV_GP	insert synthesized by Genewiz	cloned into pHCMV-AmphoEnv between EcoRI and BglII
pHCMV_SARS-CoV_S	insert synthesized by Genewiz	cloned into pHCMV-AmphoEnv between EcoRI and BglII
pHCMV_MERS-CoV_S	insert synthesized by Genewiz	cloned into pHCMV-AmphoEnv between EcoRI and BglII
pHCMV_SARS-CoV-2_Sdel18	insert synthesized by Genewiz	cloned into pHCMV-AmphoEnv between EcoRI and BglII
pHCMV_EBOV_GP	insert synthesized by Genewiz	cloned into pHCMV-AmphoEnv between EcoRI and BglII
pHCMV_MARV_GP	insert synthesized by Genewiz	cloned into pHCMV-AmphoEnv between EcoRI and BglII
pHCMV_DENV2_PrME	insert synthesized by Genewiz	cloned into pHCMV-AmphoEnv between EcoRI and BglII
pHCMV_DENV3_PrME	insert synthesized by Genewiz	cloned into pHCMV-AmphoEnv between EcoRI and BglII
pHCMV_DENV4_PrME	insert synthesized by Genewiz	cloned into pHCMV-AmphoEnv between EcoRI and BglII
pHCMV_HCV_E1	insert synthesized by Genewiz	cloned into pHCMV-AmphoEnv between EcoRI and BglII
pHCMV_HCV_E1E2	insert synthesized by Genewiz	cloned into pHCMV-AmphoEnv between EcoRI and BglII
pHCMV_HCV_E2	insert synthesized by Genewiz	cloned into pHCMV-AmphoEnv between EcoRI and BglII
pHCMV_JEV_prME	insert synthesized by Genewiz	cloned into pHCMV-AmphoEnv between EcoRI and BglII
pHCMV_LIV_PrME	insert synthesized by Genewiz	cloned into pHCMV-AmphoEnv between EcoRI and BglII
pHCMV_MVEV_PrME	insert synthesized by Genewiz	cloned into pHCMV-AmphoEnv between EcoRI and BglII
pHCMV_POWV_PrME	insert synthesized by Genewiz	cloned into pHCMV-AmphoEnv between EcoRI and BglII
pHCMV_SLEV_PrME	insert synthesized by Genewiz	cloned into pHCMV-AmphoEnv between EcoRI and BglII
pHCMV_TBEV_PrME	insert synthesized by Genewiz	cloned into pHCMV-AmphoEnv between EcoRI and BglII
pHCMV_YFV_PrME	insert synthesized by Genewiz	cloned into pHCMV-AmphoEnv between EcoRI and BglII
pHCMV_ZIKV_PrME	insert synthesized by Genewiz	cloned into pHCMV-AmphoEnv between EcoRI and BglII
pHCMV_KUNV_PrME	insert synthesized by Genewiz	cloned into pHCMV-AmphoEnv between EcoRI and BglII
pHCMV_DENV1_PrME	insert synthesized by Genewiz	cloned into pHCMV-AmphoEnv between EcoRI and BglII
pHCMV_WNV_PrME	insert synthesized by Genewiz	cloned into pHCMV-AmphoEnv between EcoRI and BglII
pHCMV_DHOV_GP	insert synthesized by Genewiz	cloned into pHCMV-AmphoEnv between EcoRI and BglII
pHCMV_FLUCV	insert synthesized by Genewiz	cloned into pHCMV-AmphoEnv between EcoRI and BglII
pHCMV_FLUAV_HA	insert synthesized by Genewiz	cloned into pHCMV-AmphoEnv between EcoRI and BglII
pHCMV_QRFV_Hyp	insert synthesized by Genewiz	cloned into pHCMV-AmphoEnv between EcoRI and BglII
pHCMV_FLUBV_HA	insert synthesized by Genewiz	cloned into pHCMV-AmphoEnv between EcoRI and BglII
pHCMV_MV_H/F	insert synthesized by Genewiz	cloned into pHCMV-AmphoEnv between EcoRI and BglII
pHCMV_NiV_H/F	insert synthesized by Genewiz	cloned into pHCMV-AmphoEnv between EcoRI and BglII
pHCMV_SeV_HN	insert synthesized by Genewiz	cloned into pHCMV-AmphoEnv between EcoRI and BglII
pHCMV_HeV_G	insert synthesized by Genewiz	cloned into pHCMV-AmphoEnv between EcoRI and BglII
pHCMV_ALV_Env	insert synthesized by Genewiz	cloned into pHCMV-AmphoEnv between EcoRI and BglII
pHCMV_BFV_Env	insert synthesized by Genewiz	cloned into pHCMV-AmphoEnv between EcoRI and BglII
pHCMV_BLV_Env	insert synthesized by Genewiz	cloned into pHCMV-AmphoEnv between EcoRI and BglII
pHCMV_EIAV_Env	insert synthesized by Genewiz	cloned into pHCMV-AmphoEnv between EcoRI and BglII
pHCMV_FeLV_Env	insert synthesized by Genewiz	cloned into pHCMV-AmphoEnv between EcoRI and BglII
pHCMV_FFV_Env	insert synthesized by Genewiz	cloned into pHCMV-AmphoEnv between EcoRI and BglII
pHCMV_FIV_Env	insert synthesized by Genewiz	cloned into pHCMV-AmphoEnv between EcoRI and BglII
pHCMV_GALV_Env	insert synthesized by Genewiz	cloned into pHCMV-AmphoEnv between EcoRI and BglII
pHCMV_HFV_Env	insert synthesized by Genewiz	cloned into pHCMV-AmphoEnv between EcoRI and BglII
pHCMV_HIV1_Env	insert synthesized by Genewiz	cloned into pHCMV-AmphoEnv between EcoRI and BglII
pHCMV_HIV2_Env	insert synthesized by Genewiz	cloned into pHCMV-AmphoEnv between EcoRI and BglII
pHCMV_HTLV1_Env	insert synthesized by Genewiz	cloned into pHCMV-AmphoEnv between EcoRI and BglII
pHCMV_HTLV2_Env	insert synthesized by Genewiz	cloned into pHCMV-AmphoEnv between EcoRI and BglII
pHCMV_JRSV_Env	insert synthesized by Genewiz	cloned into pHCMV-AmphoEnv between EcoRI and BglII
pHCMV_MLV_Env	insert synthesized by Genewiz	cloned into pHCMV-AmphoEnv between EcoRI and BglII
pHCMV_MMTV_Env	insert synthesized by Genewiz	cloned into pHCMV-AmphoEnv between EcoRI and BglII
pHCMV_MVV_Env	insert synthesized by Genewiz	cloned into pHCMV-AmphoEnv between EcoRI and BglII
pHCMV_PERV_Env	insert synthesized by Genewiz	cloned into pHCMV-AmphoEnv between EcoRI and BglII
pHCMV_RSV_Env	insert synthesized by Genewiz	cloned into pHCMV-AmphoEnv between EcoRI and BglII
pHCMV_SFV_Env	insert synthesized by Genewiz	cloned into pHCMV-AmphoEnv between EcoRI and BglII
pHCMV_SnRV_Env	insert synthesized by Genewiz	cloned into pHCMV-AmphoEnv between EcoRI and BglII
pHCMV_SRV_Env	insert synthesized by Genewiz	cloned into pHCMV-AmphoEnv between EcoRI and BglII
pHCMV_WDSV_Env	insert synthesized by Genewiz	cloned into pHCMV-AmphoEnv between EcoRI and BglII
pHCMV_Bless	insert synthesized by IDT	cloned into pHCMV-AmphoEnv between EcoRI and BglII
pHCMV_ABLV_G	insert synthesized by Genewiz	cloned into pHCMV-AmphoEnv between EcoRI and BglII
pHCMV_DUVV_G	insert synthesized by Genewiz	cloned into pHCMV-AmphoEnv between EcoRI and BglII
pHCMV_EBLV-1_G	insert synthesized by Genewiz	cloned into pHCMV-AmphoEnv between EcoRI and BglII
pHCMV_ISFV_G	insert synthesized by Genewiz	cloned into pHCMV-AmphoEnv between EcoRI and BglII
pHCMV_MOKV_G	insert synthesized by Genewiz	cloned into pHCMV-AmphoEnv between EcoRI and BglII
pHCMV_RV_G	insert synthesized by Genewiz	cloned into pHCMV-AmphoEnv between EcoRI and BglII
pHCMV_VSAV_G	insert synthesized by Genewiz	cloned into pHCMV-AmphoEnv between EcoRI and BglII
pHCMV_VSIV_G	insert synthesized by Genewiz	cloned into pHCMV-AmphoEnv between EcoRI and BglII
pHCMV_CHIKV_E1E2	insert synthesized by Genewiz	cloned into pHCMV-AmphoEnv between EcoRI and BglII
pHCMV_EEE_E1E2	insert synthesized by Genewiz	cloned into pHCMV-AmphoEnv between EcoRI and BglII
pHCMV_MAYV_E1E2	insert synthesized by Genewiz	cloned into pHCMV-AmphoEnv between EcoRI and BglII
pHCMV_ONNV_E1E2	insert synthesized by Genewiz	cloned into pHCMV-AmphoEnv between EcoRI and BglII
pHCMV_RuV_E1E2	insert synthesized by Genewiz	cloned into pHCMV-AmphoEnv between EcoRI and BglII
pHCMV_SFV_E1E2	insert synthesized by Genewiz	cloned into pHCMV-AmphoEnv between EcoRI and BglII
pHCMV_GP64	insert synthesized by IDT	cloned into pHCMV-AmphoEnv between EcoRI and BglII

## Sheet: Oligonucleotides
Name	sequence (5' -> 3')
SNAP-TM-fwd	tattcattggggtgaattgcggtaccaccgacaaagactgcgaaatgaagc
SNAP-TM-rev	tctacaagctcgattggattggtaccggttaccggatccccgggtac
HA-scFv-fwd	tattcattggggtgaattgcggtaccatggccgaggtgaagctggt
HA-scFv-rev	tctacaagctcgattggattggtaccaccgcttccacctccaccg
H8A_fwd	AGTTTTTCCAgccAACCAAAAAGGAAAC
H8A_rev	ATGGTGAACTTGCAATTC
K47Q_fwd	CAAAATGCCCcagAGTCACAAGG
K47Q_rev	ACTTGTAAGGCTGTGCCT
Y209A_fwd	CAGAAGTAACgccTTTGCTTATGAAACTGGAGG
Y209A_rev	AACCCTGTGCCCTCCTTT
R354Q_fwd	TACCACAGAAcagGAACTGTGGGATG
R354Q_rev	GTTCCACTGATCATTCCG
CR2_fwd	tattcattggggtgaattgcggtaccTCTGTCACCTGCAAATCCGG
CR2_rev	aatttttggcagagggaaaaagatctgctagcGGGGGGACAGCCTTGCTCGTCTGA
diCR2_fwd	ACGAGCAAGGCTGTCcccccTCTGTCACCTGCAAATCCGG
diCR2_rev	tggcagagggaaaaagatctgctagcGGGGGGACAGCCTTGCTCGTCTGA
H2B-mCherry_fwd	gccagaacacaggaccggttc
H2B-mCherry_rev	GAGAAGTTTGTTGCACGCGTgccggatcccttgtacagctc
Fluc-fwd	agctgtacaagggatccggcACGCGTGCAACAAACTTCTCTCTG
Fluc-rev	gtaatccagaggttgattaccgataagcttgatatc
EF1afull_fwd	agatccagtttggttaattagctagcgggcagagcgcacatcgc
H2Bint_rev	gaaaatgtcgttcacaaacgaattcatgatgc
V5_fwd	ATTCATTGGGGTGAATTGCGGTACCGGCAAGCCTATCCCTAACCCCCTGCTGGGCCTGGACAGCACCGGTACCCGGCCGCGGCTGCA
Strep_fwd	attcattggggtgaattgcggtaccgcctcctccgccTGGTCTCACCCTCAGTTCGAGAAGGGTACCCGGCCGCGGCTGC
Spot_fwd	attcattggggtgaattgcggtaccCCTGACAGAGTGCGGGCCGTGTCTCACTGGAGCAGCggtacccggccgcggctgca
V5_rev	TGCAGCCGCGGCCGGGTACCGGTGCTGTCCAGGCCCAGCAGGGGGTTAGGGATAGGCTTGCCGGTACCGCAATTCACCCCAATGAAT
Strep_rev	GCAGCCGCGGCCGGGTACCCTTCTCGAACTGAGGGTGAGACCAGGCGGAGGAGGCGGTACCGCAATTCACCCCAATGAAT
Spot_rev	tgcagccgcggccgggtaccGCTGCTCCAGTGAGACACGGCCCGCACTCTGTCAGGggtaccgcaattcaccccaatgaat
HA_fwd	ATTCATTGGGGTGAATTGCGGTACCTACCCATACGATGTTCCAGATTACGCTGGTACCCGGCCGCGGCTGCA
HA_rev	TGCAGCCGCGGCCGGGTACCAGCGTAATCTGGAACATCGTATGGGTAGGTACCGCAATTCACCCCAATGAAT
Pdgfrb_fwd	ccgcggctgcaggtcg
Pdgfrb_rev	gggggggagggagaggggcgggatccCTAACGTGGCTTCTTCTGCC
SecSig_fwd	cgtgaggatctatttccggtgaattcgccaccATGAAGTGCCTTTTGTACTTAGCCTTTTTATTCATTGGGGTGAATTGCGGTACC
SecSig_rev	GGTACCGCAATTCACCCCAATGAATAAAAAGGCTAAGTACAAAAGGCACTTCATggtggcgaattcaccggaaatagatcctcacg
MMLV_gag_fwd	gcttggagatttggttagagaggcagaaaa
MMLV_gag_rev	CGTTTCTTTTTTGGAgatcctccagacgagttctccattagcagc
Cre_fwd	taatggagaactcgtctggaCCCAAGAAAAAGCGCAAGGTAtcca
Cre_rev	ttggcagagggaaaaagatcaatcgccatcttccagcaggc
B2M_4_fwd	caccgGAGTAGCGCGAGCACAGCTA
B2M_4_rev	aaacTAGCTGTGCTCGCGCTACTCc
NT_1_fwd	caccgAAAAAGCTTCCGCCTGATGG
NT_1_rev	aaacCCATCAGGCGGAAGCTTTTTc
