# Supplementary material for: Cell type-specific delivery by modular envelope design
Source: Nat Commun. 2023 Aug 23;14:5141. doi: 10.1038/s41467-023-40788-8 (PMC10447438; doi:10.1038/s41467-023-40788-8)
Supplement: Supplementary file 7 — Supplementary Data 3 [file 41467_2023_40788_MOESM7_ESM.xlsx]

## Sheet: Antibodies
Target	Supplier	Cat. #	Applications (Dilution)
aHLA-A2	BioLegend	343302	Flow cytometry (1:50)
			DIRECTED tropism (0.25µg/10.000 cells)
aCD3	BioLegend	317302	Flow cytometry (1:50)
			DIRECTED tropism (0.5µg/50.000 cells or as indicated)
aCD5	BioLegend	300602	Flow cytometry (1:50)
			DIRECTED tropism (0.5µg/50.000 cells or as indicated)
aCD46	BioLegend	352403	DIRECTED tropism (0.5µg/50.000 cells or as indicated)
aVSV-G C-term	Millipore Sigma	V5507-.2ML	Western blot (1:1000)
aCre	Cell Signaling Technology	15036S	Western blot (1:1000)
aHA	BioLegend	901502	Flow cytometry (1:50)
			DIRECTED tropism (0.5µg/50.000 cells)
aSpot	ChromoTek	28a5-100	DIRECTED tropism (0.5µg/50.000 cells)
aV5	Thermo Fisher Scientific	X2720M	DIRECTED tropism (0.5µg/50.000 cells)
aStrep	Qiagen	34850	DIRECTED tropism (0.5µg/50.000 cells)
aB2M	BioLegend	316302	Flow cytometry (1:50)
aCD117	Stem Cell Technologies	60087	DIRECTED tropism (0.5µg/50.000 cells)
amouse-FITC	BioLegend	406001	Flow cytometry (1:100)
amouse-680RD	Licor	926-68020	Western blot (1:10.000)
arat-800CW	Licor	926-32219	Western blot (1:10.000)
arabbit-800CW	Licor	926-32211	Western blot (1:10.000)
aHLA-ClassI	Abcam	ab23755	DIRECTED tropism (0.5µg/50.000 cells)
aB2M-FITC	BioLegend	316304	Flow cytometry (1:50)
aCD4	BioLegend	317402	Flow cytometry (1:100)
			DIRECTED tropism (as indicated in methods)
aCD19	BioLegend	302202	Flow cytometry (1:100)
			DIRECTED tropism (as indicated in methods)
aCD28	BioLegend	302933	Flow cytometry (1:100)
			DIRECTED tropism (as indicated in methods)
Human Fc block	BioLegend	422302	As indicated
Mouse Fc block	BD Biosciences	553142	As indicated
aCD3-BV421 (mouse)	BioLegend	100228	2ml per 1e6 cells (1:50)
aCD20-BV421 (mouse)	BioLegend	150405	2ml per 1e6 cells (1:50)
aCD11b-BV421 (mouse)	BioLegend	101236	2ml per 1e6 cells (1:50)
aRFP-568	NanoTag Biotechnologies	N0404	Immunofluorescence (1:500)
aF4/80-AF647	BioLegend	123122	Immunofluorescence (1:100)
aCD5-FITC	BioLegend	100606	Immunofluorescence (1:100)
aCD4-FITC	BioLegend	300506	Flow cytometry (1:100)
aCD3-PerCP/Cy5.5	BioLegend	300328	Flow cytometry (1:100)
aCD8-PB	BioLegend	301033	Flow cytometry (1:100)
aCD19-APC	BioLegend	302212	Flow cytometry (1:100)
aCD14-AF647	BioLegend	301818	Flow cytometry (1:100)
aCD19-BV510	BioLegend	302242	Flow cytometry (1:100)
