# Supplementary material for: Cell type-specific delivery by modular envelope design
Source: Nat Commun. 2023 Aug 23;14:5141. doi: 10.1038/s41467-023-40788-8 (PMC10447438; doi:10.1038/s41467-023-40788-8)
Supplement: Supplementary file 8 — Source Data [file 41467_2023_40788_MOESM8_ESM.zip]

Archive with 62 entries (60 files):
- Supplement_SourceData/
- __MACOSX/._Supplement_SourceData
- Supplement_SourceData/SupplementaryFigure4.xlsx
- __MACOSX/Supplement_SourceData/._SupplementaryFigure4.xlsx
- Supplement_SourceData/SupplementaryFigure8.xlsx
- __MACOSX/Supplement_SourceData/._SupplementaryFigure8.xlsx
- Supplement_SourceData/Figure1.xlsx
- __MACOSX/Supplement_SourceData/._Figure1.xlsx
- Supplement_SourceData/.DS_Store
- __MACOSX/Supplement_SourceData/._.DS_Store
- Supplement_SourceData/SupplementaryFigure5.xlsx
- __MACOSX/Supplement_SourceData/._SupplementaryFigure5.xlsx
- Supplement_SourceData/Figure6.xlsx
- __MACOSX/Supplement_SourceData/._Figure6.xlsx
- Supplement_SourceData/SupplementaryFigure2.xlsx
- __MACOSX/Supplement_SourceData/._SupplementaryFigure2.xlsx
- Supplement_SourceData/SupplementaryFigure3.xlsx
- __MACOSX/Supplement_SourceData/._SupplementaryFigure3.xlsx
- Supplement_SourceData/Figure4.xlsx
- __MACOSX/Supplement_SourceData/._Figure4.xlsx
- Supplement_SourceData/SupplementaryFigure1.xlsx
- __MACOSX/Supplement_SourceData/._SupplementaryFigure1.xlsx
- Supplement_SourceData/Figure5.xlsx
- __MACOSX/Supplement_SourceData/._Figure5.xlsx
- Supplement_SourceData/SupplementaryFigure6.xlsx
- __MACOSX/Supplement_SourceData/._SupplementaryFigure6.xlsx
- Supplement_SourceData/Figure2.xlsx
- __MACOSX/Supplement_SourceData/._Figure2.xlsx
- Supplement_SourceData/SupplementStatistics/
- __MACOSX/Supplement_SourceData/._SupplementStatistics
- Supplement_SourceData/Figure3.xlsx
- __MACOSX/Supplement_SourceData/._Figure3.xlsx
- Supplement_SourceData/SupplementaryFigure7.xlsx
- __MACOSX/Supplement_SourceData/._SupplementaryFigure7.xlsx
- Supplement_SourceData/SupplementStatistics/_Stats_Figure2.xlsx
- __MACOSX/Supplement_SourceData/SupplementStatistics/.__Stats_Figure2.xlsx
- Supplement_SourceData/SupplementStatistics/_Stats_SupplementaryFigure1.xlsx
- __MACOSX/Supplement_SourceData/SupplementStatistics/.__Stats_SupplementaryFigure1.xlsx
- Supplement_SourceData/SupplementStatistics/_Stats_Figure3.xlsx
- __MACOSX/Supplement_SourceData/SupplementStatistics/.__Stats_Figure3.xlsx
- Supplement_SourceData/SupplementStatistics/_Stats_SupplementaryFigure6.xlsx
- __MACOSX/Supplement_SourceData/SupplementStatistics/.__Stats_SupplementaryFigure6.xlsx
- Supplement_SourceData/SupplementStatistics/_Stats_Figure4.xlsx
- __MACOSX/Supplement_SourceData/SupplementStatistics/.__Stats_Figure4.xlsx
- Supplement_SourceData/SupplementStatistics/_Stats_Figure5.xlsx
- __MACOSX/Supplement_SourceData/SupplementStatistics/.__Stats_Figure5.xlsx
- Supplement_SourceData/SupplementStatistics/_Stats_SupplementaryFigure7.xlsx
- __MACOSX/Supplement_SourceData/SupplementStatistics/.__Stats_SupplementaryFigure7.xlsx
- Supplement_SourceData/SupplementStatistics/_Stats_SupplementaryFigure4.xlsx
- __MACOSX/Supplement_SourceData/SupplementStatistics/.__Stats_SupplementaryFigure4.xlsx
- Supplement_SourceData/SupplementStatistics/_Stats_SupplementaryFigure8.xlsx
- __MACOSX/Supplement_SourceData/SupplementStatistics/.__Stats_SupplementaryFigure8.xlsx
- Supplement_SourceData/SupplementStatistics/_Stats_Figure6.xlsx
- __MACOSX/Supplement_SourceData/SupplementStatistics/.__Stats_Figure6.xlsx
- Supplement_SourceData/SupplementStatistics/_Stats_SupplementaryFigure5.xlsx
- __MACOSX/Supplement_SourceData/SupplementStatistics/.__Stats_SupplementaryFigure5.xlsx
- Supplement_SourceData/SupplementStatistics/_Stats_SupplementaryFigure2.xlsx
- __MACOSX/Supplement_SourceData/SupplementStatistics/.__Stats_SupplementaryFigure2.xlsx
- Supplement_SourceData/SupplementStatistics/_Stats_SupplementaryFigure3.xlsx
- __MACOSX/Supplement_SourceData/SupplementStatistics/.__Stats_SupplementaryFigure3.xlsx
- Supplement_SourceData/SupplementStatistics/_Stats_Figure1.xlsx
- __MACOSX/Supplement_SourceData/SupplementStatistics/.__Stats_Figure1.xlsx
