# Supplementary material for: Cell type-specific delivery by modular envelope design
Source: Nat Commun. 2023 Aug 23;14:5141. doi: 10.1038/s41467-023-40788-8 (PMC10447438; doi:10.1038/s41467-023-40788-8)
Supplement: Supplementary file 8 — Source Data [file 41467_2023_40788_MOESM8_ESM.zip › Supplement_SourceData/SupplementaryFigure4.xlsx]

## Sheet: S4a_left
	VGs.ul	env
1	3.20326e+07	VSVGdm+pAG
2	2.58838e+07	VSVGdm+pAG
3	3.36431e+07	VSVGdm+pAG
4	2.13193e+07	VSVGdm+pAG
5	3.89316e+07	VSVGdm+pAG
6	1.6281e+07	VSVGdm+pAG
7	2.51248e+07	m168
8	2.41764e+07	m168
9	2.50847e+07	m168
10	2.48763e+07	m168
11	2.69196e+07	m168
12	2.36565e+07	m168

## Sheet: S4a_middle
	value	dose	antibody	env	MOI	Cells
1	0.65	0	αSpot	VSVGmut+pAG	0	Surface-Spot
2	44.8	0.5	αSpot	VSVGmut+pAG	125	Surface-Spot
3	66.5	1	αSpot	VSVGmut+pAG	250	Surface-Spot
4	72.3	2	αSpot	VSVGmut+pAG	500	Surface-Spot
5	81.5	4	αSpot	VSVGmut+pAG	1000	Surface-Spot
6	0.19	0	αSpot	m168	0	Surface-Spot
7	46.9	0.5	αSpot	m168	125	Surface-Spot
8	60.4	1	αSpot	m168	250	Surface-Spot
9	75.3	2	αSpot	m168	500	Surface-Spot
10	74.6	4	αSpot	m168	1000	Surface-Spot
11	0.64	0	αSpot	VSVGmut+pAG	0	Surface-Spot
12	45.4	0.5	αSpot	VSVGmut+pAG	125	Surface-Spot
13	67	1	αSpot	VSVGmut+pAG	250	Surface-Spot
14	72.3	2	αSpot	VSVGmut+pAG	500	Surface-Spot
15	78.5	4	αSpot	VSVGmut+pAG	1000	Surface-Spot
16	0.2	0	αSpot	m168	0	Surface-Spot
17	46.4	0.5	αSpot	m168	125	Surface-Spot
18	61.8	1	αSpot	m168	250	Surface-Spot
19	74.7	2	αSpot	m168	500	Surface-Spot
20	75.1	4	αSpot	m168	1000	Surface-Spot
21	0.57	0	αSpot	VSVGmut+pAG	0	Surface-Spot
22	47.8	0.5	αSpot	VSVGmut+pAG	125	Surface-Spot
23	64.6	1	αSpot	VSVGmut+pAG	250	Surface-Spot
24	74.6	2	αSpot	VSVGmut+pAG	500	Surface-Spot
25	76.7	4	αSpot	VSVGmut+pAG	1000	Surface-Spot
26	0.21	0	αSpot	m168	0	Surface-Spot
27	46.1	0.5	αSpot	m168	125	Surface-Spot
28	60.1	1	αSpot	m168	250	Surface-Spot
29	76.5	2	αSpot	m168	500	Surface-Spot
30	82.5	4	αSpot	m168	1000	Surface-Spot
31	0.76	0	αSpot	VSVGmut+pAG	0	Surface-Spot
32	47.8	0.5	αSpot	VSVGmut+pAG	125	Surface-Spot
33	67.1	1	αSpot	VSVGmut+pAG	250	Surface-Spot
34	75.2	2	αSpot	VSVGmut+pAG	500	Surface-Spot
35	79.1	4	αSpot	VSVGmut+pAG	1000	Surface-Spot
36	0.37	0	αSpot	m168	0	Surface-Spot
37	48.8	0.5	αSpot	m168	125	Surface-Spot
38	65.4	1	αSpot	m168	250	Surface-Spot
39	78.9	2	αSpot	m168	500	Surface-Spot
40	85.6	4	αSpot	m168	1000	Surface-Spot

## Sheet: S4a_right
	value	dose	antibody	env	MOI	Cells
1	1.23	0	no antibody	VSVGmut+pAG	0	WT
2	5.35	0.5	no antibody	VSVGmut+pAG	125	WT
3	11.3	1	no antibody	VSVGmut+pAG	250	WT
4	18.7	2	no antibody	VSVGmut+pAG	500	WT
5	25.3	4	no antibody	VSVGmut+pAG	1000	WT
6	0.34	0	no antibody	m168	0	WT
7	0.47	0.5	no antibody	m168	125	WT
8	0.38	1	no antibody	m168	250	WT
9	0.46	2	no antibody	m168	500	WT
10	1.18	4	no antibody	m168	1000	WT
11	0.71	0	no antibody	VSVGmut+pAG	0	WT
12	5.91	0.5	no antibody	VSVGmut+pAG	125	WT
13	10.9	1	no antibody	VSVGmut+pAG	250	WT
14	17.9	2	no antibody	VSVGmut+pAG	500	WT
15	25.3	4	no antibody	VSVGmut+pAG	1000	WT
16	0.28	0	no antibody	m168	0	WT
17	0.41	0.5	no antibody	m168	125	WT
18	0.41	1	no antibody	m168	250	WT
19	0.49	2	no antibody	m168	500	WT
20	0.47	4	no antibody	m168	1000	WT
21	0.66	0	no antibody	VSVGmut+pAG	0	WT
22	7.57	0.5	no antibody	VSVGmut+pAG	125	WT
23	10	1	no antibody	VSVGmut+pAG	250	WT
24	17.2	2	no antibody	VSVGmut+pAG	500	WT
25	25.2	4	no antibody	VSVGmut+pAG	1000	WT
26	0.31	0	no antibody	m168	0	WT
27	0.42	0.5	no antibody	m168	125	WT
28	0.36	1	no antibody	m168	250	WT
29	0.6	2	no antibody	m168	500	WT
30	1	4	no antibody	m168	1000	WT
31	0.4	0	no antibody	VSVGmut+pAG	0	WT
32	6.42	0.5	no antibody	VSVGmut+pAG	125	WT
33	10	1	no antibody	VSVGmut+pAG	250	WT
34	16.8	2	no antibody	VSVGmut+pAG	500	WT
35	18.8	4	no antibody	VSVGmut+pAG	1000	WT
36	0.26	0	no antibody	m168	0	WT
37	0.5	0.5	no antibody	m168	125	WT
38	0.38	1	no antibody	m168	250	WT
39	0.64	2	no antibody	m168	500	WT
40	0.99	4	no antibody	m168	1000	WT

## Sheet: S4c
	ID	variable	value
1	CHHF_GPC	VFLib1	142388
2	GTOV_GPC	VFLib1	122483
3	JUNV_GPC	VFLib1	135790
4	LASV_GPC	VFLib1	7251.93
5	LCMV_GPC	VFLib1	57652.1
6	LUHF_GPC	VFLib1	33233.2
7	MACV_GPC	VFLib1	56668.3
8	PICV_GPC	VFLib1	162712
9	SABV_GPC	VFLib1	222005
10	WWAV_GPC	VFLib1	153560
11	BoDV1_G	VFLib1	15369.2
12	BoDV2_G	VFLib1	136947
13	VSBV_G	VFLib1	50251
14	BRV_GP	VFLib1	188270
15	CCFH_GP	VFLib1	310161
16	OROV_GP	VFLib1	142270
17	HTNV_GP	VFLib1	237723
18	DUGV_GP	VFLib1	675672
19	LACV_GP	VFLib1	564623
20	RVFV_GP	VFLib1	865323
21	PUUV_GP	VFLib1	81236.6
22	PTV_GP	VFLib1	2.03215e+06
23	SARS-CoV_S	VFLib1	39849.2
24	MERS-CoV_S	VFLib1	469313
25	SARS-CoV-2_Sdel18	VFLib1	2.86595e+06
26	EBOV_GP	VFLib1	839276
27	MARV_GP	VFLib1	208479
28	DENV2_PrME	VFLib1	323988
29	DENV3_PrME	VFLib1	112305
30	DENV4_PrME	VFLib1	841667
31	HCV_E1	VFLib1	192325
32	HCV_E1E2	VFLib1	430288
33	HCV_E2	VFLib1	759223
34	JEV_prME	VFLib1	249037
35	LIV_PrME	VFLib1	3.29277e+06
36	MVEV_PrME	VFLib1	84494.4
37	POWV_PrME	VFLib1	264312
38	SLEV_PrME	VFLib1	164134
39	TBEV_PrME	VFLib1	284659
40	YFV_PrME	VFLib1	4.66113e+06
41	ZIKV_PrME	VFLib1	6.10895e+06
42	KUNV_PrME	VFLib1	70448.4
43	DENV1_PrME	VFLib1	60529.8
44	WNV_PrME	VFLib1	74153.1
45	DHOV_GP	VFLib1	333250
46	FLUCV	VFLib1	79354.2
47	FLUAV_HA	VFLib1	121086
48	QRFV_Hyp	VFLib1	33062.2
49	FLUBV_NA	VFLib1	1.15184e+06
50	MV_H	VFLib1	118624
51	NiV_F	VFLib1	7467.91
52	SeV_HN	VFLib1	960461
53	HeV_G	VFLib1	20354.5
54	ALV_Env	VFLib1	506531
55	BFV_Env	VFLib1	248688
56	BLV_Env	VFLib1	119412
57	EIAV_Env	VFLib1	199097
58	FeLV_Env	VFLib1	236105
59	FFV_Env	VFLib1	519139
60	FIV_Env	VFLib1	8820.4
61	GALV_Env	VFLib1	5223.62
62	HFV_Env	VFLib1	109722
63	HIV1_Env	VFLib1	29306.2
64	HIV2_Env	VFLib1	50195.9
65	HTLV1_Env	VFLib1	39240.6
66	HTLV2_Env	VFLib1	65995.5
67	JRSV_Env	VFLib1	32571.3
68	MLV_Env	VFLib1	592492
69	MMTV_Env	VFLib1	269925
70	MVV_Env	VFLib1	47515
71	PERV_Env	VFLib1	1.0022e+06
72	RSV_Env	VFLib1	68498.4
73	SFV_Env	VFLib1	420710
74	SnRV_Env	VFLib1	216337
75	SRV_Env	VFLib1	302518
76	WDSV_Env	VFLib1	362570
77	Bless	VFLib1	702185
78	ABLV_G	VFLib1	11951.1
79	DUVV_G	VFLib1	301154
80	EBLV-1_G	VFLib1	103971
81	ISFV_G	VFLib1	454676
82	MOKV_G	VFLib1	133870
83	RV_G	VFLib1	69562
84	VSV_G	VFLib1	425192
85	MD2G	VFLib1	2.01252e+06
86	CHIKV_E1E2	VFLib1	958288
87	EEE_E1E2	VFLib1	225478
88	MAYV_E1E2	VFLib1	416333
89	ONNV_E1E2	VFLib1	131424
90	RuV_E1E2	VFLib1	173347
91	SFV_E1E2	VFLib1	1.00434e+06
92	m168	VFLib1	820100
93	no env	VFLib1	899005
94	BC only	VFLib1	1571.44
95	CHHF_GPC	VFLib2	20706.2
96	GTOV_GPC	VFLib2	17228.2
97	JUNV_GPC	VFLib2	10915
98	LASV_GPC	VFLib2	807.391
99	LCMV_GPC	VFLib2	10009.4
100	LUHF_GPC	VFLib2	22754
101	MACV_GPC	VFLib2	5487.67
102	PICV_GPC	VFLib2	23262.9
103	SABV_GPC	VFLib2	19322.8
104	WWAV_GPC	VFLib2	32784.9
105	BoDV1_G	VFLib2	1140.37
106	BoDV2_G	VFLib2	9827.66
107	VSBV_G	VFLib2	15650
108	BRV_GP	VFLib2	33973.9
109	CCFH_GP	VFLib2	36554.5
110	OROV_GP	VFLib2	10817.5
111	HTNV_GP	VFLib2	53306.1
112	DUGV_GP	VFLib2	261184
113	LACV_GP	VFLib2	176948
114	RVFV_GP	VFLib2	223009
115	PUUV_GP	VFLib2	26110.3
116	PTV_GP	VFLib2	487591
117	SARS-CoV_S	VFLib2	4239.36
118	MERS-CoV_S	VFLib2	78776.1
119	SARS-CoV-2_Sdel18	VFLib2	1.89082e+06
120	EBOV_GP	VFLib2	342553
121	MARV_GP	VFLib2	112029
122	DENV2_PrME	VFLib2	62485.6
123	DENV3_PrME	VFLib2	29346.9
124	DENV4_PrME	VFLib2	23881.4
125	HCV_E1	VFLib2	26562.5
126	HCV_E1E2	VFLib2	125601
127	HCV_E2	VFLib2	238153
128	JEV_prME	VFLib2	36875.2
129	LIV_PrME	VFLib2	1.00175e+06
130	MVEV_PrME	VFLib2	20909.7
131	POWV_PrME	VFLib2	31611.2
132	SLEV_PrME	VFLib2	33363.8
133	TBEV_PrME	VFLib2	65030.3
134	YFV_PrME	VFLib2	2.07742e+06
135	ZIKV_PrME	VFLib2	2.51337e+06
136	KUNV_PrME	VFLib2	14017.3
137	DENV1_PrME	VFLib2	8145.64
138	WNV_PrME	VFLib2	8899.81
139	DHOV_GP	VFLib2	20810.5
140	FLUCV	VFLib2	3994.46
141	FLUAV_HA	VFLib2	3259.83
142	QRFV_Hyp	VFLib2	3361.06
143	FLUBV_NA	VFLib2	189124
144	MV_H	VFLib2	16236.8
145	NiV_F	VFLib2	1905.96
146	SeV_HN	VFLib2	266803
147	HeV_G	VFLib2	6585.76
148	ALV_Env	VFLib2	224268
149	BFV_Env	VFLib2	42576.8
150	BLV_Env	VFLib2	42650.2
151	EIAV_Env	VFLib2	4334.99
152	FeLV_Env	VFLib2	10350.4
153	FFV_Env	VFLib2	30546.1
154	FIV_Env	VFLib2	4169.56
155	GALV_Env	VFLib2	6415.78
156	HFV_Env	VFLib2	7281.76
157	HIV1_Env	VFLib2	29036.5
158	HIV2_Env	VFLib2	7882.16
159	HTLV1_Env	VFLib2	2933.1
160	HTLV2_Env	VFLib2	3610.9
161	JRSV_Env	VFLib2	9506.68
162	MLV_Env	VFLib2	125202
163	MMTV_Env	VFLib2	50623.4
164	MVV_Env	VFLib2	13497.3
165	PERV_Env	VFLib2	323544
166	RSV_Env	VFLib2	19050
167	SFV_Env	VFLib2	151836
168	SnRV_Env	VFLib2	59253.3
169	SRV_Env	VFLib2	55834.4
170	WDSV_Env	VFLib2	54708.9
171	Bless	VFLib2	189275
172	ABLV_G	VFLib2	1425.3
173	DUVV_G	VFLib2	54306.8
174	EBLV-1_G	VFLib2	26030.4
175	ISFV_G	VFLib2	1308.92
176	MOKV_G	VFLib2	42663.3
177	RV_G	VFLib2	14721.3
178	VSV_G	VFLib2	204132
179	MD2G	VFLib2	1.08929e+06
180	CHIKV_E1E2	VFLib2	386274
181	EEE_E1E2	VFLib2	25263.8
182	MAYV_E1E2	VFLib2	21501.8
183	ONNV_E1E2	VFLib2	10024.9
184	RuV_E1E2	VFLib2	16534
185	SFV_E1E2	VFLib2	216146
186	m168	VFLib2	208648
187	no env	VFLib2	355388
188	BC only	VFLib2	138.694
189	CHHF_GPC	VFLib3	22470.7
190	GTOV_GPC	VFLib3	19248.7
191	JUNV_GPC	VFLib3	14365.1
192	LASV_GPC	VFLib3	694.31
193	LCMV_GPC	VFLib3	9849.15
194	LUHF_GPC	VFLib3	3664.46
195	MACV_GPC	VFLib3	6756.56
196	PICV_GPC	VFLib3	12731.3
197	SABV_GPC	VFLib3	14506.8
198	WWAV_GPC	VFLib3	23439.9
199	BoDV1_G	VFLib3	678.197
200	BoDV2_G	VFLib3	15894.7
201	VSBV_G	VFLib3	12703.8
202	BRV_GP	VFLib3	29101.4
203	CCFH_GP	VFLib3	66840.7
204	OROV_GP	VFLib3	13216.6
205	HTNV_GP	VFLib3	39217.2
206	DUGV_GP	VFLib3	230845
207	LACV_GP	VFLib3	89340.9
208	RVFV_GP	VFLib3	184488
209	PUUV_GP	VFLib3	31743.3
210	PTV_GP	VFLib3	350723
211	SARS-CoV_S	VFLib3	4937.44
212	MERS-CoV_S	VFLib3	87862.3
213	SARS-CoV-2_Sdel18	VFLib3	1.63325e+06
214	EBOV_GP	VFLib3	642670
215	MARV_GP	VFLib3	123065
216	DENV2_PrME	VFLib3	57068.6
217	DENV3_PrME	VFLib3	35284.2
218	DENV4_PrME	VFLib3	48095
219	HCV_E1	VFLib3	30435.8
220	HCV_E1E2	VFLib3	179535
221	HCV_E2	VFLib3	173651
222	JEV_prME	VFLib3	31469
223	LIV_PrME	VFLib3	754050
224	MVEV_PrME	VFLib3	18718.1
225	POWV_PrME	VFLib3	20449
226	SLEV_PrME	VFLib3	31684.5
227	TBEV_PrME	VFLib3	83313.8
228	YFV_PrME	VFLib3	2.15723e+06
229	ZIKV_PrME	VFLib3	2.35954e+06
230	KUNV_PrME	VFLib3	8426.73
231	DENV1_PrME	VFLib3	4190.27
232	WNV_PrME	VFLib3	11762.3
233	DHOV_GP	VFLib3	15984
234	FLUCV	VFLib3	3253.39
235	FLUAV_HA	VFLib3	2381.77
236	QRFV_Hyp	VFLib3	4174.1
237	FLUBV_NA	VFLib3	153260
238	MV_H	VFLib3	15677.5
239	NiV_F	VFLib3	1176.25
240	SeV_HN	VFLib3	243200
241	HeV_G	VFLib3	4000.12
242	ALV_Env	VFLib3	91542.6
243	BFV_Env	VFLib3	43980.4
244	BLV_Env	VFLib3	33614.8
245	EIAV_Env	VFLib3	10110.4
246	FeLV_Env	VFLib3	7438.98
247	FFV_Env	VFLib3	31872.2
248	FIV_Env	VFLib3	6521.15
249	GALV_Env	VFLib3	6726.72
250	HFV_Env	VFLib3	7666.91
251	HIV1_Env	VFLib3	14779.2
252	HIV2_Env	VFLib3	10058.4
253	HTLV1_Env	VFLib3	908.987
254	HTLV2_Env	VFLib3	1474.34
255	JRSV_Env	VFLib3	4434.96
256	MLV_Env	VFLib3	75200.8
257	MMTV_Env	VFLib3	25697.5
258	MVV_Env	VFLib3	11411.6
259	PERV_Env	VFLib3	195163
260	RSV_Env	VFLib3	13134.8
261	SFV_Env	VFLib3	73284.6
262	SnRV_Env	VFLib3	39074.4
263	SRV_Env	VFLib3	33068.4
264	WDSV_Env	VFLib3	52330.5
265	Bless	VFLib3	213014
266	ABLV_G	VFLib3	1252.99
267	DUVV_G	VFLib3	41863.7
268	EBLV-1_G	VFLib3	20991.4
269	ISFV_G	VFLib3	0
270	MOKV_G	VFLib3	17959.8
271	RV_G	VFLib3	8437.53
272	VSV_G	VFLib3	61610.3
273	MD2G	VFLib3	1.21517e+06
274	CHIKV_E1E2	VFLib3	291409
275	EEE_E1E2	VFLib3	17770.1
276	MAYV_E1E2	VFLib3	20381.7
277	ONNV_E1E2	VFLib3	9424.67
278	RuV_E1E2	VFLib3	17238.6
279	SFV_E1E2	VFLib3	182199
280	m168	VFLib3	180859
281	no env	VFLib3	153033
282	BC only	VFLib3	102.869

## Sheet: S4de
	Number	ID	value	Cell.Line
1	40	FFV_Env	0.22	HEK293FT
2	77	DENV1_PrME	0.18	HEK293FT
3	50	MMTV_Env	0.15	HEK293FT
4	87	MV_H	0.044	HEK293FT
5	83	WNV_PrME	0.11	HEK293FT
6	43	HFV_Env	0.1	HEK293FT
7	57	WDSV_Env	0.17	HEK293FT
8	38	EIAV_Env	0.12	HEK293FT
9	34	FLUCV	0.18	HEK293FT
10	23	HCV_E1E2	0.36	HEK293FT
11	95	empty	0.033	HEK293FT
12	94	BC only	0.19	HEK293FT
13	25	JEV_prME	0.25	HEK293FT
14	28	POWV_PrME	0.15	HEK293FT
15	35	ALV_Env	0.21	HEK293FT
16	20	DENV3_PrME	0.25	HEK293FT
17	32	ZIKV_PrME	0.12	HEK293FT
18	54	SFV_Env	0.065	HEK293FT
19	44	HIV1_Env	0.24	HEK293FT
20	82	MERS-CoV_S	0.069	HEK293FT
21	53	RSV_Env	0.43	HEK293FT
22	29	SLEV_PrME	0.11	HEK293FT
23	52	PERV_Env	0.15	HEK293FT
24	42	GALV_Env	0.19	HEK293FT
25	13	BRV_GP	0.26	HEK293FT
26	81	PTV_GP	0.17	HEK293FT
27	14	CCFH_GP	0.39	HEK293FT
28	56	SRV_Env	0.22	HEK293FT
29	48	JRSV_Env	0.12	HEK293FT
30	21	DENV4_PrME	0.24	HEK293FT
31	36	BFV_Env	0.15	HEK293FT
32	26	LIV_PrME	0.2	HEK293FT
33	80	PUUV_GP	0.071	HEK293FT
34	15	OROV_GP	0.29	HEK293FT
35	89	SeV_HN	0.082	HEK293FT
36	67	MAYV_E1E2	0.13	HEK293FT
37	16	SARS-CoV_S	0.29	HEK293FT
38	55	SnRV_Env	0.089	HEK293FT
39	37	BLV_Env	0.49	HEK293FT
40	3	JUNV_GPC	0.37	HEK293FT
41	78	RVFV_GP	0.33	HEK293FT
42	51	MVV_Env	0.26	HEK293FT
43	39	FeLV_Env	0.18	HEK293FT
44	45	HIV2_Env	0.12	HEK293FT
45	76	KUNV_PrME	0.21	HEK293FT
46	91	FLUBV_NA	0.33	HEK293FT
47	2	GTOV_GPC	0.33	HEK293FT
48	46	HTLV1_Env	0.11	HEK293FT
49	49	MLV_Env	0.14	HEK293FT
50	58	ABLV_G	0.13	HEK293FT
51	90	HeV_G	0.041	HEK293FT
52	31	YFV_PrME	0.21	HEK293FT
53	47	HTLV2_Env	0.063	HEK293FT
54	19	DENV2_PrME	0.69	HEK293FT
55	88	NiV_F	0.059	HEK293FT
56	30	TBEV_PrME	0.22	HEK293FT
57	73	no env	0.096	HEK293FT
58	10	WWAV_GPC	0.5	HEK293FT
59	9	SABV_GPC	0.33	HEK293FT
60	22	HCV_E1	0.21	HEK293FT
61	86	QRFV_Hyp	0.084	HEK293FT
62	8	PICV_GPC	0.44	HEK293FT
63	6	LUHF_GPC	0.56	HEK293FT
64	27	MVEV_PrME	0.17	HEK293FT
65	12	BoDV2_G	0.35	HEK293FT
66	24	HCV_E2	0.22	HEK293FT
67	7	MACV_GPC	0.25	HEK293FT
68	1	CHHF_GPC	0.51	HEK293FT
69	79	VSBV_G	0.12	HEK293FT
70	69	RuV_E1E2	0.22	HEK293FT
71	72	DUGV_GP	0.093	HEK293FT
72	5	LCMV_GPC	0.77	HEK293FT
73	85	FLUAV_HA	0.14	HEK293FT
74	41	FIV_Env	0.7	HEK293FT
75	4	LASV_GPC	0.36	HEK293FT
76	92	m168	0.44	HEK293FT
77	17	EBOV_GP	2.8	HEK293FT
78	71	HTNV_GP	2.01	HEK293FT
79	75	LACV_GP	7.86	HEK293FT
80	68	ONNV_E1E2	0.58	HEK293FT
81	11	BoDV1_G	0.29	HEK293FT
82	60	EBLV-1_G	4.32	HEK293FT
83	93	Bless	1.88	HEK293FT
84	59	DUVV_G	2.52	HEK293FT
85	18	MARV_GP	25	HEK293FT
86	63	RV_G	20.5	HEK293FT
87	33	DHOV_GP	1.83	HEK293FT
88	84	SARS-CoV-2_Sdel18	0.59	HEK293FT
89	66	EEE_E1E2	1.32	HEK293FT
90	65	CHIKV_E1E2	5.97	HEK293FT
91	61	ISFV_G	38.2	HEK293FT
92	62	MOKV_G	11.1	HEK293FT
93	74	MD2G	95.6	HEK293FT
94	70	SFV_E1E2	51.6	HEK293FT
95	64	VSV_G	77.7	HEK293FT
96	40	FFV_Env	0.1	HEK293FT
97	77	DENV1_PrME	0.05	HEK293FT
98	50	MMTV_Env	0.2	HEK293FT
99	87	MV_H	0.095	HEK293FT
100	83	WNV_PrME	0.078	HEK293FT
101	43	HFV_Env	0.12	HEK293FT
102	57	WDSV_Env	0.1	HEK293FT
103	38	EIAV_Env	0.11	HEK293FT
104	34	FLUCV	0.27	HEK293FT
105	23	HCV_E1E2	0.12	HEK293FT
106	95	empty	0.4	HEK293FT
107	94	BC only	0.094	HEK293FT
108	25	JEV_prME	0.2	HEK293FT
109	28	POWV_PrME	0.18	HEK293FT
110	35	ALV_Env	0.12	HEK293FT
111	20	DENV3_PrME	0.1	HEK293FT
112	32	ZIKV_PrME	0.049	HEK293FT
113	54	SFV_Env	0.068	HEK293FT
114	44	HIV1_Env	0.13	HEK293FT
115	82	MERS-CoV_S	0.07	HEK293FT
116	53	RSV_Env	0.58	HEK293FT
117	29	SLEV_PrME	0.11	HEK293FT
118	52	PERV_Env	0.17	HEK293FT
119	42	GALV_Env	0.093	HEK293FT
120	13	BRV_GP	0.17	HEK293FT
121	81	PTV_GP	0.13	HEK293FT
122	14	CCFH_GP	0.15	HEK293FT
123	56	SRV_Env	0.22	HEK293FT
124	48	JRSV_Env	0.12	HEK293FT
125	21	DENV4_PrME	0.2	HEK293FT
126	36	BFV_Env	0.12	HEK293FT
127	26	LIV_PrME	0.11	HEK293FT
128	80	PUUV_GP	0.072	HEK293FT
129	15	OROV_GP	0.1	HEK293FT
130	89	SeV_HN	0.12	HEK293FT
131	67	MAYV_E1E2	0.12	HEK293FT
132	16	SARS-CoV_S	0.13	HEK293FT
133	55	SnRV_Env	0.071	HEK293FT
134	37	BLV_Env	0.52	HEK293FT
135	3	JUNV_GPC	0.19	HEK293FT
136	78	RVFV_GP	0.3	HEK293FT
137	51	MVV_Env	0.81	HEK293FT
138	39	FeLV_Env	0.12	HEK293FT
139	45	HIV2_Env	0.1	HEK293FT
140	76	KUNV_PrME	0.22	HEK293FT
141	91	FLUBV_NA	0.21	HEK293FT
142	2	GTOV_GPC	0.18	HEK293FT
143	46	HTLV1_Env	0.042	HEK293FT
144	49	MLV_Env	0.2	HEK293FT
145	58	ABLV_G	0.12	HEK293FT
146	90	HeV_G	0.084	HEK293FT
147	31	YFV_PrME	0.22	HEK293FT
148	47	HTLV2_Env	0.098	HEK293FT
149	19	DENV2_PrME	1.12	HEK293FT
150	88	NiV_F	0.089	HEK293FT
151	30	TBEV_PrME	0.12	HEK293FT
152	73	no env	0.16	HEK293FT
153	10	WWAV_GPC	0.33	HEK293FT
154	9	SABV_GPC	0.43	HEK293FT
155	22	HCV_E1	0.18	HEK293FT
156	86	QRFV_Hyp	0.12	HEK293FT
157	8	PICV_GPC	0.3	HEK293FT
158	6	LUHF_GPC	0.41	HEK293FT
159	27	MVEV_PrME	0.13	HEK293FT
160	12	BoDV2_G	0.056	HEK293FT
161	24	HCV_E2	0.16	HEK293FT
162	7	MACV_GPC	0.23	HEK293FT
163	1	CHHF_GPC	0.19	HEK293FT
164	79	VSBV_G	0.04	HEK293FT
165	69	RuV_E1E2	0.16	HEK293FT
166	72	DUGV_GP	0.066	HEK293FT
167	5	LCMV_GPC	0.67	HEK293FT
168	85	FLUAV_HA	0.12	HEK293FT
169	41	FIV_Env	0.42	HEK293FT
170	4	LASV_GPC	0.26	HEK293FT
171	92	m168	0.43	HEK293FT
172	17	EBOV_GP	2.92	HEK293FT
173	71	HTNV_GP	2.38	HEK293FT
174	75	LACV_GP	4.42	HEK293FT
175	68	ONNV_E1E2	0.53	HEK293FT
176	11	BoDV1_G	0.17	HEK293FT
177	60	EBLV-1_G	4.33	HEK293FT
178	93	Bless	1.59	HEK293FT
179	59	DUVV_G	2.24	HEK293FT
180	18	MARV_GP	21.6	HEK293FT
181	63	RV_G	23.3	HEK293FT
182	33	DHOV_GP	1.64	HEK293FT
183	84	SARS-CoV-2_Sdel18	0.85	HEK293FT
184	66	EEE_E1E2	1.78	HEK293FT
185	65	CHIKV_E1E2	7.64	HEK293FT
186	61	ISFV_G	37.4	HEK293FT
187	62	MOKV_G	10.5	HEK293FT
188	74	MD2G	93.2	HEK293FT
189	70	SFV_E1E2	52.1	HEK293FT
190	64	VSV_G	75	HEK293FT
191	40	FFV_Env	0.14	HEK293FT
192	77	DENV1_PrME	0.096	HEK293FT
193	50	MMTV_Env	0.11	HEK293FT
194	87	MV_H	0.089	HEK293FT
195	83	WNV_PrME	0.078	HEK293FT
196	43	HFV_Env	0.086	HEK293FT
197	57	WDSV_Env	0.038	HEK293FT
198	38	EIAV_Env	0.11	HEK293FT
199	34	FLUCV	0.12	HEK293FT
200	23	HCV_E1E2	0.099	HEK293FT
201	95	empty	0.042	HEK293FT
202	94	BC only	0.19	HEK293FT
203	25	JEV_prME	0.14	HEK293FT
204	28	POWV_PrME	0.086	HEK293FT
205	35	ALV_Env	0.061	HEK293FT
206	20	DENV3_PrME	0.11	HEK293FT
207	32	ZIKV_PrME	0.07	HEK293FT
208	54	SFV_Env	0.049	HEK293FT
209	44	HIV1_Env	0.056	HEK293FT
210	82	MERS-CoV_S	0.14	HEK293FT
211	53	RSV_Env	0.15	HEK293FT
212	29	SLEV_PrME	0.073	HEK293FT
213	52	PERV_Env	0.12	HEK293FT
214	42	GALV_Env	0.37	HEK293FT
215	13	BRV_GP	0.1	HEK293FT
216	81	PTV_GP	0.12	HEK293FT
217	14	CCFH_GP	0.14	HEK293FT
218	56	SRV_Env	0.097	HEK293FT
219	48	JRSV_Env	0.11	HEK293FT
220	21	DENV4_PrME	0.078	HEK293FT
221	36	BFV_Env	0.1	HEK293FT
222	26	LIV_PrME	0.15	HEK293FT
223	80	PUUV_GP	0.056	HEK293FT
224	15	OROV_GP	0.16	HEK293FT
225	89	SeV_HN	0.1	HEK293FT
226	67	MAYV_E1E2	0.1	HEK293FT
227	16	SARS-CoV_S	0.17	HEK293FT
228	55	SnRV_Env	0.081	HEK293FT
229	37	BLV_Env	0.5	HEK293FT
230	3	JUNV_GPC	0.097	HEK293FT
231	78	RVFV_GP	0.31	HEK293FT
232	51	MVV_Env	0.28	HEK293FT
233	39	FeLV_Env	0.23	HEK293FT
234	45	HIV2_Env	0.068	HEK293FT
235	76	KUNV_PrME	0.18	HEK293FT
236	91	FLUBV_NA	0.28	HEK293FT
237	2	GTOV_GPC	0.15	HEK293FT
238	46	HTLV1_Env	0.053	HEK293FT
239	49	MLV_Env	0.082	HEK293FT
240	58	ABLV_G	0.12	HEK293FT
241	90	HeV_G	0.11	HEK293FT
242	31	YFV_PrME	0.086	HEK293FT
243	47	HTLV2_Env	0.044	HEK293FT
244	19	DENV2_PrME	1.02	HEK293FT
245	88	NiV_F	0.088	HEK293FT
246	30	TBEV_PrME	0.06	HEK293FT
247	73	no env	0.66	HEK293FT
248	10	WWAV_GPC	0.056	HEK293FT
249	9	SABV_GPC	0.039	HEK293FT
250	22	HCV_E1	0.1	HEK293FT
251	86	QRFV_Hyp	0.16	HEK293FT
252	8	PICV_GPC	0.084	HEK293FT
253	6	LUHF_GPC	0.14	HEK293FT
254	27	MVEV_PrME	0.083	HEK293FT
255	12	BoDV2_G	0.1	HEK293FT
256	24	HCV_E2	0.096	HEK293FT
257	7	MACV_GPC	0.087	HEK293FT
258	1	CHHF_GPC	0.12	HEK293FT
259	79	VSBV_G	0.077	HEK293FT
260	69	RuV_E1E2	0.11	HEK293FT
261	72	DUGV_GP	0.03	HEK293FT
262	5	LCMV_GPC	0.7	HEK293FT
263	85	FLUAV_HA	0.062	HEK293FT
264	41	FIV_Env	3.4	HEK293FT
265	4	LASV_GPC	0.19	HEK293FT
266	92	m168	0.27	HEK293FT
267	17	EBOV_GP	2.67	HEK293FT
268	71	HTNV_GP	2.65	HEK293FT
269	75	LACV_GP	4.17	HEK293FT
270	68	ONNV_E1E2	0.083	HEK293FT
271	11	BoDV1_G	0.069	HEK293FT
272	60	EBLV-1_G	2.39	HEK293FT
273	93	Bless	0.14	HEK293FT
274	59	DUVV_G	2.63	HEK293FT
275	18	MARV_GP	21.8	HEK293FT
276	63	RV_G	10.5	HEK293FT
277	33	DHOV_GP	0.56	HEK293FT
278	84	SARS-CoV-2_Sdel18	1.19	HEK293FT
279	66	EEE_E1E2	1.57	HEK293FT
280	65	CHIKV_E1E2	10.2	HEK293FT
281	61	ISFV_G	40.1	HEK293FT
282	62	MOKV_G	6.84	HEK293FT
283	74	MD2G	83.6	HEK293FT
284	70	SFV_E1E2	48.6	HEK293FT
285	64	VSV_G	93.3	HEK293FT
286	40	FFV_Env	0.24	A549+Ace2
287	77	DENV1_PrME	0.33	A549+Ace2
288	50	MMTV_Env	0.32	A549+Ace2
289	87	MV_H	0.38	A549+Ace2
290	83	WNV_PrME	0.26	A549+Ace2
291	43	HFV_Env	0.3	A549+Ace2
292	57	WDSV_Env	0.25	A549+Ace2
293	38	EIAV_Env	0.33	A549+Ace2
294	34	FLUCV	0.71	A549+Ace2
295	23	HCV_E1E2	0.22	A549+Ace2
296	95	empty	0.36	A549+Ace2
297	94	BC only	0.73	A549+Ace2
298	25	JEV_prME	0.47	A549+Ace2
299	28	POWV_PrME	0.26	A549+Ace2
300	35	ALV_Env	0.31	A549+Ace2
301	20	DENV3_PrME	0.3	A549+Ace2
302	32	ZIKV_PrME	0.22	A549+Ace2
303	54	SFV_Env	0.28	A549+Ace2
304	44	HIV1_Env	0.39	A549+Ace2
305	82	MERS-CoV_S	0.43	A549+Ace2
306	53	RSV_Env	0.59	A549+Ace2
307	29	SLEV_PrME	0.2	A549+Ace2
308	52	PERV_Env	0.31	A549+Ace2
309	42	GALV_Env	0.36	A549+Ace2
310	13	BRV_GP	0.22	A549+Ace2
311	81	PTV_GP	0.85	A549+Ace2
312	14	CCFH_GP	0.13	A549+Ace2
313	56	SRV_Env	0.33	A549+Ace2
314	48	JRSV_Env	0.47	A549+Ace2
315	21	DENV4_PrME	0.22	A549+Ace2
316	36	BFV_Env	0.3	A549+Ace2
317	26	LIV_PrME	0.23	A549+Ace2
318	80	PUUV_GP	0.23	A549+Ace2
319	15	OROV_GP	0.19	A549+Ace2
320	89	SeV_HN	0.46	A549+Ace2
321	67	MAYV_E1E2	0.72	A549+Ace2
322	16	SARS-CoV_S	0.72	A549+Ace2
323	55	SnRV_Env	0.31	A549+Ace2
324	37	BLV_Env	0.56	A549+Ace2
325	3	JUNV_GPC	0.47	A549+Ace2
326	78	RVFV_GP	1.1	A549+Ace2
327	51	MVV_Env	0.27	A549+Ace2
328	39	FeLV_Env	0.36	A549+Ace2
329	45	HIV2_Env	0.36	A549+Ace2
330	76	KUNV_PrME	0.55	A549+Ace2
331	91	FLUBV_NA	0.43	A549+Ace2
332	2	GTOV_GPC	0.45	A549+Ace2
333	46	HTLV1_Env	0.27	A549+Ace2
334	49	MLV_Env	0.44	A549+Ace2
335	58	ABLV_G	0.27	A549+Ace2
336	90	HeV_G	0.5	A549+Ace2
337	31	YFV_PrME	1.25	A549+Ace2
338	47	HTLV2_Env	0.14	A549+Ace2
339	19	DENV2_PrME	0.47	A549+Ace2
340	88	NiV_F	0.48	A549+Ace2
341	30	TBEV_PrME	0.24	A549+Ace2
342	73	no env	0.52	A549+Ace2
343	10	WWAV_GPC	0.47	A549+Ace2
344	9	SABV_GPC	0.33	A549+Ace2
345	22	HCV_E1	0.2	A549+Ace2
346	86	QRFV_Hyp	0.75	A549+Ace2
347	8	PICV_GPC	0.25	A549+Ace2
348	6	LUHF_GPC	0.95	A549+Ace2
349	27	MVEV_PrME	0.1	A549+Ace2
350	12	BoDV2_G	0.52	A549+Ace2
351	24	HCV_E2	0.55	A549+Ace2
352	7	MACV_GPC	0.3	A549+Ace2
353	1	CHHF_GPC	0.45	A549+Ace2
354	79	VSBV_G	0.31	A549+Ace2
355	69	RuV_E1E2	0.49	A549+Ace2
356	72	DUGV_GP	0.47	A549+Ace2
357	5	LCMV_GPC	1.93	A549+Ace2
358	85	FLUAV_HA	1.88	A549+Ace2
359	41	FIV_Env	0.37	A549+Ace2
360	4	LASV_GPC	0.25	A549+Ace2
361	92	m168	3.87	A549+Ace2
362	17	EBOV_GP	2.44	A549+Ace2
363	71	HTNV_GP	1.23	A549+Ace2
364	75	LACV_GP	5.91	A549+Ace2
365	68	ONNV_E1E2	9.14	A549+Ace2
366	11	BoDV1_G	0.4	A549+Ace2
367	60	EBLV-1_G	14.8	A549+Ace2
368	93	Bless	15.2	A549+Ace2
369	59	DUVV_G	24.6	A549+Ace2
370	18	MARV_GP	25.1	A549+Ace2
371	63	RV_G	25.2	A549+Ace2
372	33	DHOV_GP	24.2	A549+Ace2
373	84	SARS-CoV-2_Sdel18	31.4	A549+Ace2
374	66	EEE_E1E2	35.7	A549+Ace2
375	65	CHIKV_E1E2	61.4	A549+Ace2
376	61	ISFV_G	64.2	A549+Ace2
377	62	MOKV_G	89.6	A549+Ace2
378	74	MD2G	95.5	A549+Ace2
379	70	SFV_E1E2	94.8	A549+Ace2
380	64	VSV_G	97.4	A549+Ace2
381	40	FFV_Env	0.32	A549+Ace2
382	77	DENV1_PrME	0.4	A549+Ace2
383	50	MMTV_Env	0.61	A549+Ace2
384	87	MV_H	0.43	A549+Ace2
385	83	WNV_PrME	0.3	A549+Ace2
386	43	HFV_Env	0.33	A549+Ace2
387	57	WDSV_Env	0.27	A549+Ace2
388	38	EIAV_Env	0.25	A549+Ace2
389	34	FLUCV	0.49	A549+Ace2
390	23	HCV_E1E2	0.3	A549+Ace2
391	95	empty	0.73	A549+Ace2
392	94	BC only	0.54	A549+Ace2
393	25	JEV_prME	0.2	A549+Ace2
394	28	POWV_PrME	0.24	A549+Ace2
395	35	ALV_Env	0.26	A549+Ace2
396	20	DENV3_PrME	0.21	A549+Ace2
397	32	ZIKV_PrME	0.34	A549+Ace2
398	54	SFV_Env	0.27	A549+Ace2
399	44	HIV1_Env	0.38	A549+Ace2
400	82	MERS-CoV_S	0.24	A549+Ace2
401	53	RSV_Env	0.81	A549+Ace2
402	29	SLEV_PrME	0.25	A549+Ace2
403	52	PERV_Env	0.51	A549+Ace2
404	42	GALV_Env	0.28	A549+Ace2
405	13	BRV_GP	0.28	A549+Ace2
406	81	PTV_GP	0.57	A549+Ace2
407	14	CCFH_GP	0.4	A549+Ace2
408	56	SRV_Env	0.36	A549+Ace2
409	48	JRSV_Env	0.51	A549+Ace2
410	21	DENV4_PrME	0.17	A549+Ace2
411	36	BFV_Env	0.28	A549+Ace2
412	26	LIV_PrME	0.31	A549+Ace2
413	80	PUUV_GP	0.3	A549+Ace2
414	15	OROV_GP	0.26	A549+Ace2
415	89	SeV_HN	0.35	A549+Ace2
416	67	MAYV_E1E2	0.97	A549+Ace2
417	16	SARS-CoV_S	0.82	A549+Ace2
418	55	SnRV_Env	0.36	A549+Ace2
419	37	BLV_Env	0.45	A549+Ace2
420	3	JUNV_GPC	0.41	A549+Ace2
421	78	RVFV_GP	0.99	A549+Ace2
422	51	MVV_Env	0.89	A549+Ace2
423	39	FeLV_Env	0.36	A549+Ace2
424	45	HIV2_Env	0.64	A549+Ace2
425	76	KUNV_PrME	1	A549+Ace2
426	91	FLUBV_NA	0.43	A549+Ace2
427	2	GTOV_GPC	0.49	A549+Ace2
428	46	HTLV1_Env	0.24	A549+Ace2
429	49	MLV_Env	0.51	A549+Ace2
430	58	ABLV_G	1.24	A549+Ace2
431	90	HeV_G	0.48	A549+Ace2
432	31	YFV_PrME	0.88	A549+Ace2
433	47	HTLV2_Env	0.31	A549+Ace2
434	19	DENV2_PrME	0.29	A549+Ace2
435	88	NiV_F	0.33	A549+Ace2
436	30	TBEV_PrME	0.34	A549+Ace2
437	73	no env	0.7	A549+Ace2
438	10	WWAV_GPC	0.3	A549+Ace2
439	9	SABV_GPC	0.43	A549+Ace2
440	22	HCV_E1	0.14	A549+Ace2
441	86	QRFV_Hyp	0.78	A549+Ace2
442	8	PICV_GPC	0.35	A549+Ace2
443	6	LUHF_GPC	1.07	A549+Ace2
444	27	MVEV_PrME	0.34	A549+Ace2
445	12	BoDV2_G	0.4	A549+Ace2
446	24	HCV_E2	0.54	A549+Ace2
447	7	MACV_GPC	0.33	A549+Ace2
448	1	CHHF_GPC	0.43	A549+Ace2
449	79	VSBV_G	0.3	A549+Ace2
450	69	RuV_E1E2	0.67	A549+Ace2
451	72	DUGV_GP	0.42	A549+Ace2
452	5	LCMV_GPC	2.69	A549+Ace2
453	85	FLUAV_HA	0.94	A549+Ace2
454	41	FIV_Env	0.39	A549+Ace2
455	4	LASV_GPC	0.31	A549+Ace2
456	92	m168	5.51	A549+Ace2
457	17	EBOV_GP	1.97	A549+Ace2
458	71	HTNV_GP	1.53	A549+Ace2
459	75	LACV_GP	4.35	A549+Ace2
460	68	ONNV_E1E2	6.56	A549+Ace2
461	11	BoDV1_G	0.37	A549+Ace2
462	60	EBLV-1_G	14.3	A549+Ace2
463	93	Bless	15.7	A549+Ace2
464	59	DUVV_G	24	A549+Ace2
465	18	MARV_GP	25.7	A549+Ace2
466	63	RV_G	28.3	A549+Ace2
467	33	DHOV_GP	26.8	A549+Ace2
468	84	SARS-CoV-2_Sdel18	31.9	A549+Ace2
469	66	EEE_E1E2	37.1	A549+Ace2
470	65	CHIKV_E1E2	62.8	A549+Ace2
471	61	ISFV_G	67.1	A549+Ace2
472	62	MOKV_G	86.5	A549+Ace2
473	74	MD2G	95.1	A549+Ace2
474	70	SFV_E1E2	97.3	A549+Ace2
475	64	VSV_G	93.7	A549+Ace2
476	40	FFV_Env	0.17	A549+Ace2
477	77	DENV1_PrME	0.18	A549+Ace2
478	50	MMTV_Env	0.2	A549+Ace2
479	87	MV_H	0.41	A549+Ace2
480	83	WNV_PrME	0.23	A549+Ace2
481	43	HFV_Env	0.33	A549+Ace2
482	57	WDSV_Env	0.2	A549+Ace2
483	38	EIAV_Env	0.27	A549+Ace2
484	34	FLUCV	0.4	A549+Ace2
485	23	HCV_E1E2	0.22	A549+Ace2
486	95	empty	0.28	A549+Ace2
487	94	BC only	0.19	A549+Ace2
488	25	JEV_prME	0.33	A549+Ace2
489	28	POWV_PrME	0.068	A549+Ace2
490	35	ALV_Env	0.14	A549+Ace2
491	20	DENV3_PrME	0.12	A549+Ace2
492	32	ZIKV_PrME	0.34	A549+Ace2
493	54	SFV_Env	0.21	A549+Ace2
494	44	HIV1_Env	0.2	A549+Ace2
495	82	MERS-CoV_S	0.36	A549+Ace2
496	53	RSV_Env	0.45	A549+Ace2
497	29	SLEV_PrME	0.25	A549+Ace2
498	52	PERV_Env	0.22	A549+Ace2
499	42	GALV_Env	0.3	A549+Ace2
500	13	BRV_GP	0.2	A549+Ace2
501	81	PTV_GP	0.36	A549+Ace2
502	14	CCFH_GP	0.26	A549+Ace2
503	56	SRV_Env	0.16	A549+Ace2
504	48	JRSV_Env	0.43	A549+Ace2
505	21	DENV4_PrME	0.072	A549+Ace2
506	36	BFV_Env	0.32	A549+Ace2
507	26	LIV_PrME	0.12	A549+Ace2
508	80	PUUV_GP	0.17	A549+Ace2
509	15	OROV_GP	0.098	A549+Ace2
510	89	SeV_HN	0.47	A549+Ace2
511	67	MAYV_E1E2	0.8	A549+Ace2
512	16	SARS-CoV_S	0.61	A549+Ace2
513	55	SnRV_Env	0.091	A549+Ace2
514	37	BLV_Env	0.26	A549+Ace2
515	3	JUNV_GPC	0.17	A549+Ace2
516	78	RVFV_GP	0.48	A549+Ace2
517	51	MVV_Env	0.32	A549+Ace2
518	39	FeLV_Env	0.25	A549+Ace2
519	45	HIV2_Env	0.087	A549+Ace2
520	76	KUNV_PrME	0.9	A549+Ace2
521	91	FLUBV_NA	0.48	A549+Ace2
522	2	GTOV_GPC	0.66	A549+Ace2
523	46	HTLV1_Env	0.23	A549+Ace2
524	49	MLV_Env	0.41	A549+Ace2
525	58	ABLV_G	0.22	A549+Ace2
526	90	HeV_G	0.28	A549+Ace2
527	31	YFV_PrME	0.41	A549+Ace2
528	47	HTLV2_Env	0.28	A549+Ace2
529	19	DENV2_PrME	1.27	A549+Ace2
530	88	NiV_F	0.36	A549+Ace2
531	30	TBEV_PrME	0.15	A549+Ace2
532	73	no env	0.79	A549+Ace2
533	10	WWAV_GPC	0.26	A549+Ace2
534	9	SABV_GPC	0.58	A549+Ace2
535	22	HCV_E1	0.12	A549+Ace2
536	86	QRFV_Hyp	0.19	A549+Ace2
537	8	PICV_GPC	0.21	A549+Ace2
538	6	LUHF_GPC	0.95	A549+Ace2
539	27	MVEV_PrME	0.087	A549+Ace2
540	12	BoDV2_G	0.6	A549+Ace2
541	24	HCV_E2	0.15	A549+Ace2
542	7	MACV_GPC	0.27	A549+Ace2
543	1	CHHF_GPC	0.37	A549+Ace2
544	79	VSBV_G	0.21	A549+Ace2
545	69	RuV_E1E2	0.17	A549+Ace2
546	72	DUGV_GP	0.39	A549+Ace2
547	5	LCMV_GPC	2.59	A549+Ace2
548	85	FLUAV_HA	2.7	A549+Ace2
549	41	FIV_Env	0.85	A549+Ace2
550	4	LASV_GPC	0.33	A549+Ace2
551	92	m168	1.38	A549+Ace2
552	17	EBOV_GP	1.2	A549+Ace2
553	71	HTNV_GP	8.24	A549+Ace2
554	75	LACV_GP	4.9	A549+Ace2
555	68	ONNV_E1E2	0.68	A549+Ace2
556	11	BoDV1_G	0.42	A549+Ace2
557	60	EBLV-1_G	4.94	A549+Ace2
558	93	Bless	0.52	A549+Ace2
559	59	DUVV_G	12.7	A549+Ace2
560	18	MARV_GP	14.2	A549+Ace2
561	63	RV_G	9.42	A549+Ace2
562	33	DHOV_GP	7.84	A549+Ace2
563	84	SARS-CoV-2_Sdel18	33.4	A549+Ace2
564	66	EEE_E1E2	24.8	A549+Ace2
565	65	CHIKV_E1E2	56.1	A549+Ace2
566	61	ISFV_G	56.6	A549+Ace2
567	62	MOKV_G	33.1	A549+Ace2
568	74	MD2G	95.3	A549+Ace2
569	70	SFV_E1E2	85.4	A549+Ace2
570	64	VSV_G	95.6	A549+Ace2
571	40	FFV_Env	0.19	OUMS23
572	77	DENV1_PrME	0.21	OUMS23
573	50	MMTV_Env	0.46	OUMS23
574	87	MV_H	0.63	OUMS23
575	83	WNV_PrME	0	OUMS23
576	43	HFV_Env	0.68	OUMS23
577	57	WDSV_Env	0.69	OUMS23
578	38	EIAV_Env	0.57	OUMS23
579	34	FLUCV	0.49	OUMS23
580	23	HCV_E1E2	0.72	OUMS23
581	95	empty	0.59	OUMS23
582	94	BC only	0.2	OUMS23
583	25	JEV_prME	0.56	OUMS23
584	28	POWV_PrME	0.45	OUMS23
585	35	ALV_Env	0.77	OUMS23
586	20	DENV3_PrME	0.3	OUMS23
587	32	ZIKV_PrME	0.75	OUMS23
588	54	SFV_Env	0.58	OUMS23
589	44	HIV1_Env	0.21	OUMS23
590	82	MERS-CoV_S	0.48	OUMS23
591	53	RSV_Env	0.47	OUMS23
592	29	SLEV_PrME	0.82	OUMS23
593	52	PERV_Env	0.82	OUMS23
594	42	GALV_Env	0.21	OUMS23
595	13	BRV_GP	0.81	OUMS23
596	81	PTV_GP	0.39	OUMS23
597	14	CCFH_GP	0.67	OUMS23
598	56	SRV_Env	0.88	OUMS23
599	48	JRSV_Env	0.62	OUMS23
600	21	DENV4_PrME	0.2	OUMS23
601	36	BFV_Env	0.78	OUMS23
602	26	LIV_PrME	0.42	OUMS23
603	80	PUUV_GP	0.29	OUMS23
604	15	OROV_GP	0.19	OUMS23
605	89	SeV_HN	0.9	OUMS23
606	67	MAYV_E1E2	0.58	OUMS23
607	16	SARS-CoV_S	0.97	OUMS23
608	55	SnRV_Env	0.48	OUMS23
609	37	BLV_Env	1	OUMS23
610	3	JUNV_GPC	0.55	OUMS23
611	78	RVFV_GP	0.47	OUMS23
612	51	MVV_Env	0.28	OUMS23
613	39	FeLV_Env	0.52	OUMS23
614	45	HIV2_Env	0.22	OUMS23
615	76	KUNV_PrME	0.62	OUMS23
616	91	FLUBV_NA	0.69	OUMS23
617	2	GTOV_GPC	0.64	OUMS23
618	46	HTLV1_Env	0.29	OUMS23
619	49	MLV_Env	0.54	OUMS23
620	58	ABLV_G	0.34	OUMS23
621	90	HeV_G	0.57	OUMS23
622	31	YFV_PrME	0.58	OUMS23
623	47	HTLV2_Env	0.19	OUMS23
624	19	DENV2_PrME	0.74	OUMS23
625	88	NiV_F	1.27	OUMS23
626	30	TBEV_PrME	0.74	OUMS23
627	73	no env	1.43	OUMS23
628	10	WWAV_GPC	0.6	OUMS23
629	9	SABV_GPC	0.54	OUMS23
630	22	HCV_E1	0.46	OUMS23
631	86	QRFV_Hyp	0.61	OUMS23
632	8	PICV_GPC	0.42	OUMS23
633	6	LUHF_GPC	0.42	OUMS23
634	27	MVEV_PrME	0.36	OUMS23
635	12	BoDV2_G	1	OUMS23
636	24	HCV_E2	0.78	OUMS23
637	7	MACV_GPC	0.37	OUMS23
638	1	CHHF_GPC	0.97	OUMS23
639	79	VSBV_G	0.27	OUMS23
640	69	RuV_E1E2	0.5	OUMS23
641	72	DUGV_GP	0.58	OUMS23
642	5	LCMV_GPC	0.53	OUMS23
643	85	FLUAV_HA	1.24	OUMS23
644	41	FIV_Env	0.83	OUMS23
645	4	LASV_GPC	0.62	OUMS23
646	92	m168	0.13	OUMS23
647	17	EBOV_GP	0.38	OUMS23
648	71	HTNV_GP	2.29	OUMS23
649	75	LACV_GP	4.05	OUMS23
650	68	ONNV_E1E2	1.37	OUMS23
651	11	BoDV1_G	0.62	OUMS23
652	60	EBLV-1_G	0.87	OUMS23
653	93	Bless	0.59	OUMS23
654	59	DUVV_G	0.61	OUMS23
655	18	MARV_GP	4.07	OUMS23
656	63	RV_G	1.14	OUMS23
657	33	DHOV_GP	2.8	OUMS23
658	84	SARS-CoV-2_Sdel18	14.6	OUMS23
659	66	EEE_E1E2	0.29	OUMS23
660	65	CHIKV_E1E2	13.8	OUMS23
661	61	ISFV_G	6.73	OUMS23
662	62	MOKV_G	6.75	OUMS23
663	74	MD2G	93.7	OUMS23
664	70	SFV_E1E2	64.9	OUMS23
665	64	VSV_G	74.6	OUMS23
666	40	FFV_Env	0.31	OUMS23
667	77	DENV1_PrME	0.06	OUMS23
668	50	MMTV_Env	0.5	OUMS23
669	87	MV_H	0.46	OUMS23
670	83	WNV_PrME	0.24	OUMS23
671	43	HFV_Env	0.35	OUMS23
672	57	WDSV_Env	0.32	OUMS23
673	38	EIAV_Env	0.34	OUMS23
674	34	FLUCV	0.34	OUMS23
675	23	HCV_E1E2	0.27	OUMS23
676	95	empty	0.44	OUMS23
677	94	BC only	0.32	OUMS23
678	25	JEV_prME	0.6	OUMS23
679	28	POWV_PrME	0.31	OUMS23
680	35	ALV_Env	0.4	OUMS23
681	20	DENV3_PrME	0.22	OUMS23
682	32	ZIKV_PrME	0.6	OUMS23
683	54	SFV_Env	0.43	OUMS23
684	44	HIV1_Env	0.24	OUMS23
685	82	MERS-CoV_S	0.81	OUMS23
686	53	RSV_Env	0.43	OUMS23
687	29	SLEV_PrME	0.38	OUMS23
688	52	PERV_Env	0.28	OUMS23
689	42	GALV_Env	0.18	OUMS23
690	13	BRV_GP	0.64	OUMS23
691	81	PTV_GP	0.07	OUMS23
692	14	CCFH_GP	0.84	OUMS23
693	56	SRV_Env	0.42	OUMS23
694	48	JRSV_Env	0.27	OUMS23
695	21	DENV4_PrME	0.06	OUMS23
696	36	BFV_Env	0.78	OUMS23
697	26	LIV_PrME	0.25	OUMS23
698	80	PUUV_GP	0.18	OUMS23
699	15	OROV_GP	0.17	OUMS23
700	89	SeV_HN	0.83	OUMS23
701	67	MAYV_E1E2	0.22	OUMS23
702	16	SARS-CoV_S	0.29	OUMS23
703	55	SnRV_Env	0.33	OUMS23
704	37	BLV_Env	0.73	OUMS23
705	3	JUNV_GPC	0.84	OUMS23
706	78	RVFV_GP	0.37	OUMS23
707	51	MVV_Env	0.41	OUMS23
708	39	FeLV_Env	0.42	OUMS23
709	45	HIV2_Env	0.43	OUMS23
710	76	KUNV_PrME	0.46	OUMS23
711	91	FLUBV_NA	0.59	OUMS23
712	2	GTOV_GPC	0.45	OUMS23
713	46	HTLV1_Env	0.32	OUMS23
714	49	MLV_Env	1.22	OUMS23
715	58	ABLV_G	0.28	OUMS23
716	90	HeV_G	0.46	OUMS23
717	31	YFV_PrME	0.32	OUMS23
718	47	HTLV2_Env	0.57	OUMS23
719	19	DENV2_PrME	0.27	OUMS23
720	88	NiV_F	0.53	OUMS23
721	30	TBEV_PrME	0.54	OUMS23
722	73	no env	0.6	OUMS23
723	10	WWAV_GPC	0.59	OUMS23
724	9	SABV_GPC	0.46	OUMS23
725	22	HCV_E1	0.33	OUMS23
726	86	QRFV_Hyp	1.41	OUMS23
727	8	PICV_GPC	0.66	OUMS23
728	6	LUHF_GPC	0.33	OUMS23
729	27	MVEV_PrME	0.44	OUMS23
730	12	BoDV2_G	1.68	OUMS23
731	24	HCV_E2	0.77	OUMS23
732	7	MACV_GPC	0.73	OUMS23
733	1	CHHF_GPC	0.9	OUMS23
734	79	VSBV_G	0.41	OUMS23
735	69	RuV_E1E2	0.2	OUMS23
736	72	DUGV_GP	0.18	OUMS23
737	5	LCMV_GPC	0.67	OUMS23
738	85	FLUAV_HA	2.11	OUMS23
739	41	FIV_Env	0.12	OUMS23
740	4	LASV_GPC	0.7	OUMS23
741	92	m168	0.54	OUMS23
742	17	EBOV_GP	0.28	OUMS23
743	71	HTNV_GP	2.07	OUMS23
744	75	LACV_GP	2.79	OUMS23
745	68	ONNV_E1E2	1.05	OUMS23
746	11	BoDV1_G	0.33	OUMS23
747	60	EBLV-1_G	0.65	OUMS23
748	93	Bless	0.61	OUMS23
749	59	DUVV_G	0.48	OUMS23
750	18	MARV_GP	7.5	OUMS23
751	63	RV_G	1.21	OUMS23
752	33	DHOV_GP	2.69	OUMS23
753	84	SARS-CoV-2_Sdel18	12.3	OUMS23
754	66	EEE_E1E2	0.51	OUMS23
755	65	CHIKV_E1E2	15	OUMS23
756	61	ISFV_G	7.34	OUMS23
757	62	MOKV_G	8.83	OUMS23
758	74	MD2G	94	OUMS23
759	70	SFV_E1E2	66.7	OUMS23
760	64	VSV_G	79	OUMS23
761	40	FFV_Env	0.32	OUMS23
762	77	DENV1_PrME	0.2	OUMS23
763	50	MMTV_Env	0.5	OUMS23
764	87	MV_H	0.37	OUMS23
765	83	WNV_PrME	0.12	OUMS23
766	43	HFV_Env	0.48	OUMS23
767	57	WDSV_Env	0.24	OUMS23
768	38	EIAV_Env	0.38	OUMS23
769	34	FLUCV	0.34	OUMS23
770	23	HCV_E1E2	0.32	OUMS23
771	95	empty	0.24	OUMS23
772	94	BC only	0.43	OUMS23
773	25	JEV_prME	0.63	OUMS23
774	28	POWV_PrME	0.5	OUMS23
775	35	ALV_Env	0.2	OUMS23
776	20	DENV3_PrME	0.36	OUMS23
777	32	ZIKV_PrME	0.13	OUMS23
778	54	SFV_Env	0.2	OUMS23
779	44	HIV1_Env	0.14	OUMS23
780	82	MERS-CoV_S	0.058	OUMS23
781	53	RSV_Env	0.13	OUMS23
782	29	SLEV_PrME	0.17	OUMS23
783	52	PERV_Env	0.26	OUMS23
784	42	GALV_Env	0.82	OUMS23
785	13	BRV_GP	0.58	OUMS23
786	81	PTV_GP	0.34	OUMS23
787	14	CCFH_GP	0.25	OUMS23
788	56	SRV_Env	0.14	OUMS23
789	48	JRSV_Env	0.77	OUMS23
790	21	DENV4_PrME	0.43	OUMS23
791	36	BFV_Env	0.42	OUMS23
792	26	LIV_PrME	0.22	OUMS23
793	80	PUUV_GP	0.2	OUMS23
794	15	OROV_GP	0.25	OUMS23
795	89	SeV_HN	0.59	OUMS23
796	67	MAYV_E1E2	0.31	OUMS23
797	16	SARS-CoV_S	0.22	OUMS23
798	55	SnRV_Env	0	OUMS23
799	37	BLV_Env	0.96	OUMS23
800	3	JUNV_GPC	0.46	OUMS23
801	78	RVFV_GP	0.56	OUMS23
802	51	MVV_Env	0.73	OUMS23
803	39	FeLV_Env	0.24	OUMS23
804	45	HIV2_Env	0.32	OUMS23
805	76	KUNV_PrME	0.9	OUMS23
806	91	FLUBV_NA	0.72	OUMS23
807	2	GTOV_GPC	0.58	OUMS23
808	46	HTLV1_Env	0.51	OUMS23
809	49	MLV_Env	0.57	OUMS23
810	58	ABLV_G	0.58	OUMS23
811	90	HeV_G	0.3	OUMS23
812	31	YFV_PrME	0.12	OUMS23
813	47	HTLV2_Env	0.14	OUMS23
814	19	DENV2_PrME	0.83	OUMS23
815	88	NiV_F	0.33	OUMS23
816	30	TBEV_PrME	0.12	OUMS23
817	73	no env	0.64	OUMS23
818	10	WWAV_GPC	0.25	OUMS23
819	9	SABV_GPC	0.54	OUMS23
820	22	HCV_E1	0.18	OUMS23
821	86	QRFV_Hyp	1.06	OUMS23
822	8	PICV_GPC	0.12	OUMS23
823	6	LUHF_GPC	0.22	OUMS23
824	27	MVEV_PrME	0.18	OUMS23
825	12	BoDV2_G	0.82	OUMS23
826	24	HCV_E2	0.55	OUMS23
827	7	MACV_GPC	0.28	OUMS23
828	1	CHHF_GPC	0.85	OUMS23
829	79	VSBV_G	0.13	OUMS23
830	69	RuV_E1E2	0.5	OUMS23
831	72	DUGV_GP	0.3	OUMS23
832	5	LCMV_GPC	0.5	OUMS23
833	85	FLUAV_HA	1.35	OUMS23
834	41	FIV_Env	0.38	OUMS23
835	4	LASV_GPC	0.62	OUMS23
836	92	m168	0.25	OUMS23
837	17	EBOV_GP	0.46	OUMS23
838	71	HTNV_GP	0.7	OUMS23
839	75	LACV_GP	8.64	OUMS23
840	68	ONNV_E1E2	0.27	OUMS23
841	11	BoDV1_G	0.31	OUMS23
842	60	EBLV-1_G	0.29	OUMS23
843	93	Bless	0.32	OUMS23
844	59	DUVV_G	0.6	OUMS23
845	18	MARV_GP	9.69	OUMS23
846	63	RV_G	1.88	OUMS23
847	33	DHOV_GP	1.14	OUMS23
848	84	SARS-CoV-2_Sdel18	23.2	OUMS23
849	66	EEE_E1E2	1.88	OUMS23
850	65	CHIKV_E1E2	13.9	OUMS23
851	61	ISFV_G	15	OUMS23
852	62	MOKV_G	3.58	OUMS23
853	74	MD2G	91.5	OUMS23
854	70	SFV_E1E2	48.5	OUMS23
855	64	VSV_G	87.4	OUMS23
856	40	FFV_Env	0.48	Jurkat
857	77	DENV1_PrME	0.44	Jurkat
858	50	MMTV_Env	0.18	Jurkat
859	87	MV_H	0.48	Jurkat
860	83	WNV_PrME	0.37	Jurkat
861	43	HFV_Env	0.57	Jurkat
862	57	WDSV_Env	0.35	Jurkat
863	38	EIAV_Env	0.71	Jurkat
864	34	FLUCV	0.59	Jurkat
865	23	HCV_E1E2	0.58	Jurkat
866	95	empty	0.57	Jurkat
867	94	BC only	0.5	Jurkat
868	25	JEV_prME	0.75	Jurkat
869	28	POWV_PrME	0.76	Jurkat
870	35	ALV_Env	0.28	Jurkat
871	20	DENV3_PrME	0.78	Jurkat
872	32	ZIKV_PrME	0.81	Jurkat
873	54	SFV_Env	0.28	Jurkat
874	44	HIV1_Env	0.81	Jurkat
875	82	MERS-CoV_S	0.62	Jurkat
876	53	RSV_Env	0.65	Jurkat
877	29	SLEV_PrME	0.2	Jurkat
878	52	PERV_Env	0.56	Jurkat
879	42	GALV_Env	0.25	Jurkat
880	13	BRV_GP	0.83	Jurkat
881	81	PTV_GP	0.25	Jurkat
882	14	CCFH_GP	0.88	Jurkat
883	56	SRV_Env	0.71	Jurkat
884	48	JRSV_Env	0.5	Jurkat
885	21	DENV4_PrME	0.9	Jurkat
886	36	BFV_Env	0.75	Jurkat
887	26	LIV_PrME	0.92	Jurkat
888	80	PUUV_GP	0.33	Jurkat
889	15	OROV_GP	0.94	Jurkat
890	89	SeV_HN	0.23	Jurkat
891	67	MAYV_E1E2	0.13	Jurkat
892	16	SARS-CoV_S	0.47	Jurkat
893	55	SnRV_Env	0.78	Jurkat
894	37	BLV_Env	0.59	Jurkat
895	3	JUNV_GPC	1.01	Jurkat
896	78	RVFV_GP	0.75	Jurkat
897	51	MVV_Env	0.35	Jurkat
898	39	FeLV_Env	1.12	Jurkat
899	45	HIV2_Env	1.13	Jurkat
900	76	KUNV_PrME	0.99	Jurkat
901	91	FLUBV_NA	0.92	Jurkat
902	2	GTOV_GPC	0.8	Jurkat
903	46	HTLV1_Env	1.2	Jurkat
904	49	MLV_Env	0.73	Jurkat
905	58	ABLV_G	0.46	Jurkat
906	90	HeV_G	0.12	Jurkat
907	31	YFV_PrME	0.95	Jurkat
908	47	HTLV2_Env	1.27	Jurkat
909	19	DENV2_PrME	0.91	Jurkat
910	88	NiV_F	1.15	Jurkat
911	30	TBEV_PrME	1.43	Jurkat
912	73	no env	1.3	Jurkat
913	10	WWAV_GPC	1.46	Jurkat
914	9	SABV_GPC	1.49	Jurkat
915	22	HCV_E1	1.51	Jurkat
916	86	QRFV_Hyp	0.29	Jurkat
917	8	PICV_GPC	1.58	Jurkat
918	6	LUHF_GPC	0.67	Jurkat
919	27	MVEV_PrME	1.64	Jurkat
920	12	BoDV2_G	1.18	Jurkat
921	24	HCV_E2	1.74	Jurkat
922	7	MACV_GPC	1.42	Jurkat
923	1	CHHF_GPC	1.25	Jurkat
924	79	VSBV_G	0.7	Jurkat
925	69	RuV_E1E2	2.41	Jurkat
926	72	DUGV_GP	0.4	Jurkat
927	5	LCMV_GPC	0.63	Jurkat
928	85	FLUAV_HA	0.95	Jurkat
929	41	FIV_Env	0.41	Jurkat
930	4	LASV_GPC	0.58	Jurkat
931	92	m168	0.34	Jurkat
932	17	EBOV_GP	0.89	Jurkat
933	71	HTNV_GP	0.75	Jurkat
934	75	LACV_GP	1.11	Jurkat
935	68	ONNV_E1E2	0.19	Jurkat
936	11	BoDV1_G	1.05	Jurkat
937	60	EBLV-1_G	0.7	Jurkat
938	93	Bless	0.49	Jurkat
939	59	DUVV_G	2.57	Jurkat
940	18	MARV_GP	1.24	Jurkat
941	63	RV_G	0.43	Jurkat
942	33	DHOV_GP	29	Jurkat
943	84	SARS-CoV-2_Sdel18	0.59	Jurkat
944	66	EEE_E1E2	0	Jurkat
945	65	CHIKV_E1E2	2.74	Jurkat
946	61	ISFV_G	2.3	Jurkat
947	62	MOKV_G	0.34	Jurkat
948	74	MD2G	85	Jurkat
949	70	SFV_E1E2	29	Jurkat
950	64	VSV_G	66	Jurkat
951	40	FFV_Env	0.45	HepG2
952	77	DENV1_PrME	0.5	HepG2
953	50	MMTV_Env	0.17	HepG2
954	87	MV_H	0.36	HepG2
955	83	WNV_PrME	0.64	HepG2
956	43	HFV_Env	0.17	HepG2
957	57	WDSV_Env	0.45	HepG2
958	38	EIAV_Env	0.5	HepG2
959	34	FLUCV	0.48	HepG2
960	23	HCV_E1E2	0.3	HepG2
961	95	empty	0.38	HepG2
962	94	BC only	0.34	HepG2
963	25	JEV_prME	0.4	HepG2
964	28	POWV_PrME	0.61	HepG2
965	35	ALV_Env	0.39	HepG2
966	20	DENV3_PrME	0.38	HepG2
967	32	ZIKV_PrME	0.74	HepG2
968	54	SFV_Env	0.81	HepG2
969	44	HIV1_Env	0.51	HepG2
970	82	MERS-CoV_S	0.75	HepG2
971	53	RSV_Env	0.44	HepG2
972	29	SLEV_PrME	0.69	HepG2
973	52	PERV_Env	0.28	HepG2
974	42	GALV_Env	0.49	HepG2
975	13	BRV_GP	0.7	HepG2
976	81	PTV_GP	0.68	HepG2
977	14	CCFH_GP	0.44	HepG2
978	56	SRV_Env	0.73	HepG2
979	48	JRSV_Env	0.89	HepG2
980	21	DENV4_PrME	0.57	HepG2
981	36	BFV_Env	0.91	HepG2
982	26	LIV_PrME	0.42	HepG2
983	80	PUUV_GP	0.93	HepG2
984	15	OROV_GP	0.74	HepG2
985	89	SeV_HN	0.96	HepG2
986	67	MAYV_E1E2	0.45	HepG2
987	16	SARS-CoV_S	0.45	HepG2
988	55	SnRV_Env	0.98	HepG2
989	37	BLV_Env	0.64	HepG2
990	3	JUNV_GPC	0.88	HepG2
991	78	RVFV_GP	1.06	HepG2
992	51	MVV_Env	1.11	HepG2
993	39	FeLV_Env	0.65	HepG2
994	45	HIV2_Env	0.33	HepG2
995	76	KUNV_PrME	1.13	HepG2
996	91	FLUBV_NA	1.14	HepG2
997	2	GTOV_GPC	1.15	HepG2
998	46	HTLV1_Env	0.38	HepG2
999	49	MLV_Env	0.36	HepG2
1000	58	ABLV_G	0.3	HepG2
1001	90	HeV_G	1.24	HepG2
1002	31	YFV_PrME	1	HepG2
1003	47	HTLV2_Env	0.57	HepG2
1004	19	DENV2_PrME	0.62	HepG2
1005	88	NiV_F	1.26	HepG2
1006	30	TBEV_PrME	0.6	HepG2
1007	73	no env	0.95	HepG2
1008	10	WWAV_GPC	0.43	HepG2
1009	9	SABV_GPC	0.43	HepG2
1010	22	HCV_E1	0.29	HepG2
1011	86	QRFV_Hyp	1.51	HepG2
1012	8	PICV_GPC	0.19	HepG2
1013	6	LUHF_GPC	1.63	HepG2
1014	27	MVEV_PrME	0.59	HepG2
1015	12	BoDV2_G	1.13	HepG2
1016	24	HCV_E2	0.57	HepG2
1017	7	MACV_GPC	2.26	HepG2
1018	1	CHHF_GPC	2.37	HepG2
1019	79	VSBV_G	2.41	HepG2
1020	69	RuV_E1E2	0.4	HepG2
1021	72	DUGV_GP	2.57	HepG2
1022	5	LCMV_GPC	1.43	HepG2
1023	85	FLUAV_HA	0.22	HepG2
1024	41	FIV_Env	0.75	HepG2
1025	4	LASV_GPC	3.85	HepG2
1026	92	m168	2.33	HepG2
1027	17	EBOV_GP	7.06	HepG2
1028	71	HTNV_GP	0.36	HepG2
1029	75	LACV_GP	1.88	HepG2
1030	68	ONNV_E1E2	4.48	HepG2
1031	11	BoDV1_G	10.1	HepG2
1032	60	EBLV-1_G	2.3	HepG2
1033	93	Bless	2.63	HepG2
1034	59	DUVV_G	2.71	HepG2
1035	18	MARV_GP	5.91	HepG2
1036	63	RV_G	4.88	HepG2
1037	33	DHOV_GP	15	HepG2
1038	84	SARS-CoV-2_Sdel18	0.97	HepG2
1039	66	EEE_E1E2	5.16	HepG2
1040	65	CHIKV_E1E2	2.1	HepG2
1041	61	ISFV_G	22.8	HepG2
1042	62	MOKV_G	18.3	HepG2
1043	74	MD2G	89.7	HepG2
1044	70	SFV_E1E2	43.8	HepG2
1045	64	VSV_G	82	HepG2

## Sheet: S4g_left
	value	env	henv	antibody	dose	Cells	MOI
1	17.4	gp64	pAG	αHLA-A2	0.01	WT	16
2	9.05	gp64	pAG	αHLA-A2	0.005	WT	8
3	4.33	gp64	pAG	αHLA-A2	0.0025	WT	4
4	2.21	gp64	pAG	αHLA-A2	0.00125	WT	2
5	17.1	gp64	pAG	αHLA-A2	0.01	WT	16
6	8.46	gp64	pAG	αHLA-A2	0.005	WT	8
7	4.22	gp64	pAG	αHLA-A2	0.0025	WT	4
8	2.33	gp64	pAG	αHLA-A2	0.00125	WT	2
9	16.6	gp64	pAG	αHLA-A2	0.01	WT	16
10	7.78	gp64	pAG	αHLA-A2	0.005	WT	8
11	3.82	gp64	pAG	αHLA-A2	0.0025	WT	4
12	1.86	gp64	pAG	αHLA-A2	0.00125	WT	2
13	17.2	gp64	pAG	αHLA-A2	0.01	WT	16
14	8.12	gp64	pAG	αHLA-A2	0.005	WT	8
15	3.93	gp64	pAG	αHLA-A2	0.0025	WT	4
16	2.39	gp64	pAG	αHLA-A2	0.00125	WT	2
17	3.01	gp64	pAG	no Antibody	0.01	WT	16
18	1.48	gp64	pAG	no Antibody	0.005	WT	8
19	0.82	gp64	pAG	no Antibody	0.0025	WT	4
20	0.28	gp64	pAG	no Antibody	0.00125	WT	2
21	2.75	gp64	pAG	no Antibody	0.01	WT	16
22	1.38	gp64	pAG	no Antibody	0.005	WT	8
23	0.78	gp64	pAG	no Antibody	0.0025	WT	4
24	0.34	gp64	pAG	no Antibody	0.00125	WT	2
25	3.01	gp64	pAG	no Antibody	0.01	WT	16
26	1.3	gp64	pAG	no Antibody	0.005	WT	8
27	0.7	gp64	pAG	no Antibody	0.0025	WT	4
28	0.43	gp64	pAG	no Antibody	0.00125	WT	2
29	2.89	gp64	pAG	no Antibody	0.01	WT	16
30	1.59	gp64	pAG	no Antibody	0.005	WT	8
31	0.9	gp64	pAG	no Antibody	0.0025	WT	4
32	0.42	gp64	pAG	no Antibody	0.00125	WT	2
33	3.68	gp64	pAG	αHLA-A2	0.01	B2M-	16
34	1.52	gp64	pAG	αHLA-A2	0.005	B2M-	8
35	0.84	gp64	pAG	αHLA-A2	0.0025	B2M-	4
36	0.52	gp64	pAG	αHLA-A2	0.00125	B2M-	2
37	3.4	gp64	pAG	αHLA-A2	0.01	B2M-	16
38	1.77	gp64	pAG	αHLA-A2	0.005	B2M-	8
39	0.98	gp64	pAG	αHLA-A2	0.0025	B2M-	4
40	0.37	gp64	pAG	αHLA-A2	0.00125	B2M-	2
41	3.34	gp64	pAG	αHLA-A2	0.01	B2M-	16
42	1.93	gp64	pAG	αHLA-A2	0.005	B2M-	8
43	0.5	gp64	pAG	αHLA-A2	0.0025	B2M-	4
44	0.28	gp64	pAG	αHLA-A2	0.00125	B2M-	2
45	3.73	gp64	pAG	αHLA-A2	0.01	B2M-	16
46	1.57	gp64	pAG	αHLA-A2	0.005	B2M-	8
47	0.82	gp64	pAG	αHLA-A2	0.0025	B2M-	4
48	0.42	gp64	pAG	αHLA-A2	0.00125	B2M-	2
49	2.61	gp64	pAG	no Antibody	0.01	B2M-	16
50	1.45	gp64	pAG	no Antibody	0.005	B2M-	8
51	0.76	gp64	pAG	no Antibody	0.0025	B2M-	4
52	0.45	gp64	pAG	no Antibody	0.00125	B2M-	2
53	2.42	gp64	pAG	no Antibody	0.01	B2M-	16
54	1.59	gp64	pAG	no Antibody	0.005	B2M-	8
55	0.83	gp64	pAG	no Antibody	0.0025	B2M-	4
56	0.43	gp64	pAG	no Antibody	0.00125	B2M-	2
57	2.48	gp64	pAG	no Antibody	0.01	B2M-	16
58	1.42	gp64	pAG	no Antibody	0.005	B2M-	8
59	0.88	gp64	pAG	no Antibody	0.0025	B2M-	4
60	0.47	gp64	pAG	no Antibody	0.00125	B2M-	2
61	2.63	gp64	pAG	no Antibody	0.01	B2M-	16
62	1.4	gp64	pAG	no Antibody	0.005	B2M-	8
63	0.59	gp64	pAG	no Antibody	0.0025	B2M-	4
64	0.36	gp64	pAG	no Antibody	0.00125	B2M-	2
65	15.4	COCVmut	no	αHLA-A2	0.005	WT	16
66	4.98	COCVmut	no	αHLA-A2	0.0025	WT	8
67	2.67	COCVmut	no	αHLA-A2	0.00125	WT	4
68	0.85	COCVmut	no	αHLA-A2	0.000625	WT	2
69	14.4	COCVmut	no	αHLA-A2	0.005	WT	16
70	4.83	COCVmut	no	αHLA-A2	0.0025	WT	8
71	1.56	COCVmut	no	αHLA-A2	0.00125	WT	4
72	1.04	COCVmut	no	αHLA-A2	0.000625	WT	2
73	15.9	COCVmut	no	αHLA-A2	0.005	WT	16
74	5.25	COCVmut	no	αHLA-A2	0.0025	WT	8
75	2.64	COCVmut	no	αHLA-A2	0.00125	WT	4
76	1.15	COCVmut	no	αHLA-A2	0.000625	WT	2
77	14.6	COCVmut	no	αHLA-A2	0.005	WT	16
78	6.03	COCVmut	no	αHLA-A2	0.0025	WT	8
79	2.32	COCVmut	no	αHLA-A2	0.00125	WT	4
80	0.58	COCVmut	no	αHLA-A2	0.000625	WT	2
81	5.28	COCVmut	no	no Antibody	0.005	WT	16
82	1.56	COCVmut	no	no Antibody	0.0025	WT	8
83	0.64	COCVmut	no	no Antibody	0.00125	WT	4
84	0.5	COCVmut	no	no Antibody	0.000625	WT	2
85	5.4	COCVmut	no	no Antibody	0.005	WT	16
86	2.47	COCVmut	no	no Antibody	0.0025	WT	8
87	1.28	COCVmut	no	no Antibody	0.00125	WT	4
88	0.41	COCVmut	no	no Antibody	0.000625	WT	2
89	5.59	COCVmut	no	no Antibody	0.005	WT	16
90	2.27	COCVmut	no	no Antibody	0.0025	WT	8
91	1.02	COCVmut	no	no Antibody	0.00125	WT	4
92	0.54	COCVmut	no	no Antibody	0.000625	WT	2
93	4.51	COCVmut	no	no Antibody	0.005	WT	16
94	2.65	COCVmut	no	no Antibody	0.0025	WT	8
95	1.07	COCVmut	no	no Antibody	0.00125	WT	4
96	0.7	COCVmut	no	no Antibody	0.000625	WT	2
97	4.65	COCVmut	no	αHLA-A2	0.005	B2M-	16
98	2.44	COCVmut	no	αHLA-A2	0.0025	B2M-	8
99	1.01	COCVmut	no	αHLA-A2	0.00125	B2M-	4
100	0.49	COCVmut	no	αHLA-A2	0.000625	B2M-	2
101	4.79	COCVmut	no	αHLA-A2	0.005	B2M-	16
102	2.18	COCVmut	no	αHLA-A2	0.0025	B2M-	8
103	0.83	COCVmut	no	αHLA-A2	0.00125	B2M-	4
104	0.65	COCVmut	no	αHLA-A2	0.000625	B2M-	2
105	4.4	COCVmut	no	αHLA-A2	0.005	B2M-	16
106	2.83	COCVmut	no	αHLA-A2	0.0025	B2M-	8
107	1.14	COCVmut	no	αHLA-A2	0.00125	B2M-	4
108	0.65	COCVmut	no	αHLA-A2	0.000625	B2M-	2
109	5.3	COCVmut	no	αHLA-A2	0.005	B2M-	16
110	1.86	COCVmut	no	αHLA-A2	0.0025	B2M-	8
111	1.67	COCVmut	no	αHLA-A2	0.00125	B2M-	4
112	0.56	COCVmut	no	αHLA-A2	0.000625	B2M-	2
113	4.18	COCVmut	no	no Antibody	0.005	B2M-	16
114	2.47	COCVmut	no	no Antibody	0.0025	B2M-	8
115	1.03	COCVmut	no	no Antibody	0.00125	B2M-	4
116	0.59	COCVmut	no	no Antibody	0.000625	B2M-	2
117	4.08	COCVmut	no	no Antibody	0.005	B2M-	16
118	1.7	COCVmut	no	no Antibody	0.0025	B2M-	8
119	1.53	COCVmut	no	no Antibody	0.00125	B2M-	4
120	0.54	COCVmut	no	no Antibody	0.000625	B2M-	2
121	5.09	COCVmut	no	no Antibody	0.005	B2M-	16
122	2.31	COCVmut	no	no Antibody	0.0025	B2M-	8
123	1.15	COCVmut	no	no Antibody	0.00125	B2M-	4
124	0.52	COCVmut	no	no Antibody	0.000625	B2M-	2
125	5.01	COCVmut	no	no Antibody	0.005	B2M-	16
126	1.99	COCVmut	no	no Antibody	0.0025	B2M-	8
127	0.88	COCVmut	no	no Antibody	0.00125	B2M-	4
128	0.57	COCVmut	no	no Antibody	0.000625	B2M-	2
129	16.6	dmut	pAG	αHLA-A2	0.005	WT	16
130	9.84	dmut	pAG	αHLA-A2	0.0025	WT	8
131	4.14	dmut	pAG	αHLA-A2	0.00125	WT	4
132	2	dmut	pAG	αHLA-A2	0.000625	WT	2
133	16.9	dmut	pAG	αHLA-A2	0.005	WT	16
134	7.79	dmut	pAG	αHLA-A2	0.0025	WT	8
135	4.3	dmut	pAG	αHLA-A2	0.00125	WT	4
136	1.94	dmut	pAG	αHLA-A2	0.000625	WT	2
137	16.8	dmut	pAG	αHLA-A2	0.005	WT	16
138	8.3	dmut	pAG	αHLA-A2	0.0025	WT	8
139	3.96	dmut	pAG	αHLA-A2	0.00125	WT	4
140	2.04	dmut	pAG	αHLA-A2	0.000625	WT	2
141	17.7	dmut	pAG	αHLA-A2	0.005	WT	16
142	8.08	dmut	pAG	αHLA-A2	0.0025	WT	8
143	4.1	dmut	pAG	αHLA-A2	0.00125	WT	4
144	2.07	dmut	pAG	αHLA-A2	0.000625	WT	2
145	1.84	dmut	pAG	no Antibody	0.005	WT	16
146	1.2	dmut	pAG	no Antibody	0.0025	WT	8
147	0.59	dmut	pAG	no Antibody	0.00125	WT	4
148	0.26	dmut	pAG	no Antibody	0.000625	WT	2
149	2.07	dmut	pAG	no Antibody	0.005	WT	16
150	0.99	dmut	pAG	no Antibody	0.0025	WT	8
151	0.53	dmut	pAG	no Antibody	0.00125	WT	4
152	0.31	dmut	pAG	no Antibody	0.000625	WT	2
153	2.18	dmut	pAG	no Antibody	0.005	WT	16
154	0.97	dmut	pAG	no Antibody	0.0025	WT	8
155	0.5	dmut	pAG	no Antibody	0.00125	WT	4
156	0.41	dmut	pAG	no Antibody	0.000625	WT	2
157	2.09	dmut	pAG	no Antibody	0.005	WT	16
158	1.3	dmut	pAG	no Antibody	0.0025	WT	8
159	0.91	dmut	pAG	no Antibody	0.00125	WT	4
160	0.22	dmut	pAG	no Antibody	0.000625	WT	2
161	2.26	dmut	pAG	αHLA-A2	0.005	B2M-	16
162	1.27	dmut	pAG	αHLA-A2	0.0025	B2M-	8
163	0.64	dmut	pAG	αHLA-A2	0.00125	B2M-	4
164	0.36	dmut	pAG	αHLA-A2	0.000625	B2M-	2
165	2.29	dmut	pAG	αHLA-A2	0.005	B2M-	16
166	1.12	dmut	pAG	αHLA-A2	0.0025	B2M-	8
167	0.83	dmut	pAG	αHLA-A2	0.00125	B2M-	4
168	0.37	dmut	pAG	αHLA-A2	0.000625	B2M-	2
169	2.42	dmut	pAG	αHLA-A2	0.005	B2M-	16
170	1.6	dmut	pAG	αHLA-A2	0.0025	B2M-	8
171	0.47	dmut	pAG	αHLA-A2	0.00125	B2M-	4
172	0.31	dmut	pAG	αHLA-A2	0.000625	B2M-	2
173	2.24	dmut	pAG	αHLA-A2	0.005	B2M-	16
174	1.36	dmut	pAG	αHLA-A2	0.0025	B2M-	8
175	0.63	dmut	pAG	αHLA-A2	0.00125	B2M-	4
176	0.3	dmut	pAG	αHLA-A2	0.000625	B2M-	2
177	2.06	dmut	pAG	no Antibody	0.005	B2M-	16
178	1.02	dmut	pAG	no Antibody	0.0025	B2M-	8
179	0.37	dmut	pAG	no Antibody	0.00125	B2M-	4
180	0.18	dmut	pAG	no Antibody	0.000625	B2M-	2
181	2.33	dmut	pAG	no Antibody	0.005	B2M-	16
182	1	dmut	pAG	no Antibody	0.0025	B2M-	8
183	0.56	dmut	pAG	no Antibody	0.00125	B2M-	4
184	0.31	dmut	pAG	no Antibody	0.000625	B2M-	2
185	2.18	dmut	pAG	no Antibody	0.005	B2M-	16
186	0.88	dmut	pAG	no Antibody	0.0025	B2M-	8
187	0.51	dmut	pAG	no Antibody	0.00125	B2M-	4
188	0.27	dmut	pAG	no Antibody	0.000625	B2M-	2
189	1.89	dmut	pAG	no Antibody	0.005	B2M-	16
190	1.09	dmut	pAG	no Antibody	0.0025	B2M-	8
191	0.54	dmut	pAG	no Antibody	0.00125	B2M-	4
192	0.21	dmut	pAG	no Antibody	0.000625	B2M-	2
193	19.8	VSVG	no	αHLA-A2	0.005	WT	16
194	10.6	VSVG	no	αHLA-A2	0.0025	WT	8
195	5.27	VSVG	no	αHLA-A2	0.00125	WT	4
196	2.19	VSVG	no	αHLA-A2	0.000625	WT	2
197	20.3	VSVG	no	αHLA-A2	0.005	WT	16
198	9.82	VSVG	no	αHLA-A2	0.0025	WT	8
199	3.96	VSVG	no	αHLA-A2	0.00125	WT	4
200	1.98	VSVG	no	αHLA-A2	0.000625	WT	2
201	18.5	VSVG	no	αHLA-A2	0.005	WT	16
202	9.51	VSVG	no	αHLA-A2	0.0025	WT	8
203	7.36	VSVG	no	αHLA-A2	0.00125	WT	4
204	2.41	VSVG	no	αHLA-A2	0.000625	WT	2
205	19.3	VSVG	no	αHLA-A2	0.005	WT	16
206	9.04	VSVG	no	αHLA-A2	0.0025	WT	8
207	4.7	VSVG	no	αHLA-A2	0.00125	WT	4
208	2.19	VSVG	no	αHLA-A2	0.000625	WT	2
209	21.4	VSVG	no	no Antibody	0.005	WT	16
210	9.73	VSVG	no	no Antibody	0.0025	WT	8
211	4.41	VSVG	no	no Antibody	0.00125	WT	4
212	2.66	VSVG	no	no Antibody	0.000625	WT	2
213	19.7	VSVG	no	no Antibody	0.005	WT	16
214	9.86	VSVG	no	no Antibody	0.0025	WT	8
215	5.29	VSVG	no	no Antibody	0.00125	WT	4
216	2.04	VSVG	no	no Antibody	0.000625	WT	2
217	18.4	VSVG	no	no Antibody	0.005	WT	16
218	9.23	VSVG	no	no Antibody	0.0025	WT	8
219	5.48	VSVG	no	no Antibody	0.00125	WT	4
220	2.79	VSVG	no	no Antibody	0.000625	WT	2
221	18.1	VSVG	no	no Antibody	0.005	WT	16
222	10.7	VSVG	no	no Antibody	0.0025	WT	8
223	4.95	VSVG	no	no Antibody	0.00125	WT	4
224	2.08	VSVG	no	no Antibody	0.000625	WT	2
225	19.4	VSVG	no	αHLA-A2	0.005	B2M-	16
226	9.55	VSVG	no	αHLA-A2	0.0025	B2M-	8
227	6.18	VSVG	no	αHLA-A2	0.00125	B2M-	4
228	2.21	VSVG	no	αHLA-A2	0.000625	B2M-	2
229	17.2	VSVG	no	αHLA-A2	0.005	B2M-	16
230	7.08	VSVG	no	αHLA-A2	0.0025	B2M-	8
231	4.35	VSVG	no	αHLA-A2	0.00125	B2M-	4
232	2.03	VSVG	no	αHLA-A2	0.000625	B2M-	2
233	15.8	VSVG	no	αHLA-A2	0.005	B2M-	16
234	7.75	VSVG	no	αHLA-A2	0.0025	B2M-	8
235	4.4	VSVG	no	αHLA-A2	0.00125	B2M-	4
236	2.12	VSVG	no	αHLA-A2	0.000625	B2M-	2
237	14.9	VSVG	no	αHLA-A2	0.005	B2M-	16
238	7.6	VSVG	no	αHLA-A2	0.0025	B2M-	8
239	4.78	VSVG	no	αHLA-A2	0.00125	B2M-	4
240	2.3	VSVG	no	αHLA-A2	0.000625	B2M-	2
241	16.7	VSVG	no	no Antibody	0.005	B2M-	16
242	9.47	VSVG	no	no Antibody	0.0025	B2M-	8
243	4.25	VSVG	no	no Antibody	0.00125	B2M-	4
244	2.51	VSVG	no	no Antibody	0.000625	B2M-	2
245	18.4	VSVG	no	no Antibody	0.005	B2M-	16
246	11	VSVG	no	no Antibody	0.0025	B2M-	8
247	4.84	VSVG	no	no Antibody	0.00125	B2M-	4
248	2.34	VSVG	no	no Antibody	0.000625	B2M-	2
249	17	VSVG	no	no Antibody	0.005	B2M-	16
250	7.56	VSVG	no	no Antibody	0.0025	B2M-	8
251	4.69	VSVG	no	no Antibody	0.00125	B2M-	4
252	2.09	VSVG	no	no Antibody	0.000625	B2M-	2
253	16.9	VSVG	no	no Antibody	0.005	B2M-	16
254	7.8	VSVG	no	no Antibody	0.0025	B2M-	8
255	4.21	VSVG	no	no Antibody	0.00125	B2M-	4
256	2.19	VSVG	no	no Antibody	0.000625	B2M-	2

## Sheet: S4g_right
	env	VGs.ul
1	dmut+pAG	2.67193e+07
2	COCVmut+pAG	1.2075e+07
3	gp64+pAG	8.47027e+06
4	VSVG	3.27759e+07
5	dmut+pAG	2.30357e+07
6	COCVmut+pAG	1.07333e+07
7	gp64+pAG	6.30465e+06
8	VSVG	2.16648e+07
9	dmut+pAG	1.85035e+07
10	COCVmut+pAG	1.47015e+07
11	gp64+pAG	4.2804e+06
12	VSVG	2.39299e+07
