# Supplementary material for: Cell type-specific delivery by modular envelope design
Source: Nat Commun. 2023 Aug 23;14:5141. doi: 10.1038/s41467-023-40788-8 (PMC10447438; doi:10.1038/s41467-023-40788-8)
Supplement: Supplementary file 8 — Source Data [file 41467_2023_40788_MOESM8_ESM.zip › Supplement_SourceData/SupplementaryFigure8.xlsx]

## Sheet: S8a
	ID	CD11b	animal
1	uninjected	6.97	1
2	uninjected	5.35	2
3	no Antibody	4.036	1
4	no Antibody	5.775	2
5	no Antibody	3.06633	3
6	no Antibody	5.6	4
7	no Antibody	5.884	5
8	Œ±CD5	6.72	1
9	Œ±CD5	3.716	2
10	Œ±CD5	5.848	3
11	Œ±CD5	4.865	4
12	VSV-G	5.78	1
13	VSV-G	5.22	2
14	VSV-G	5.3	3
15	VSV-G	5.53	4
16	VSV-G	5.58	5
17	VSV-G	7.02	6
	ID	CD20	animal
1	uninjected	80.8	1
2	uninjected	66.911	2
3	no Antibody	48.44	1
4	no Antibody	96.16	2
5	no Antibody	77.38	3
6	no Antibody	61.05	4
7	no Antibody	58.71	5
8	Œ±CD5	59.6	1
9	Œ±CD5	60.76	2
10	Œ±CD5	33.21	3
11	Œ±CD5	59.15	4
12	VSV-G	26.37	1
13	VSV-G	20.46	2
14	VSV-G	49.07	3
15	VSV-G	30.3	4
16	VSV-G	21.99	5
17	VSV-G	21.79	6
	ID	CD3	animal
1	uninjected	37	1
2	uninjected	33.3	2
3	no Antibody	41.64	1
4	no Antibody	40.56	2
5	no Antibody	37.309	3
6	no Antibody	26.65	4
7	no Antibody	25.395	5
8	Œ±CD5	25.12	1
9	Œ±CD5	31.717	2
10	Œ±CD5	43.45	3
11	Œ±CD5	24.24	4
12	VSV-G	48.41	1
13	VSV-G	41.18	2
14	VSV-G	32	3
15	VSV-G	47.04	4
16	VSV-G	46.93	5
17	VSV-G	46.46	6

## Sheet: S8b
	ID	overall tdTomato+	Animal
1	uninjected	0.015	1
2	uninjected	0.027	2
3	no Antibody	1.826	1
4	no Antibody	0.485	2
5	no Antibody	0.25633	3
6	no Antibody	3.48	4
7	no Antibody	1.334	5
8	Œ±CD5	4.27	1
9	Œ±CD5	0.156	2
10	Œ±CD5	1.448	3
11	Œ±CD5	0.745	4
12	VSV-G	2.41	1
13	VSV-G	4.04	2
14	VSV-G	2.31	3
15	VSV-G	2.55	4
16	VSV-G	2.68	5
17	VSV-G	2.74	6
	ID	CD11b+tdTomato+	Animal
1	uninjected	0	1
2	uninjected	0	2
3	no Antibody	0.891972	1
4	no Antibody	0.25974	2
5	no Antibody	0.206436	3
6	no Antibody	2.5	4
7	no Antibody	1.25765	5
8	Œ±CD5	3.27381	1
9	Œ±CD5	0.430571	2
10	Œ±CD5	1.67579	3
11	Œ±CD5	1.13052	4
12	VSV-G	3.11419	1
13	VSV-G	4.5977	2
14	VSV-G	2.64151	3
15	VSV-G	3.4358	4
16	VSV-G	3.40502	5
17	VSV-G	3.1339	6
	ID	CD20+tdTomato+	Animal
1	uninjected	0	1
2	uninjected	0.0164397	2
3	no Antibody	1.32122	1
4	no Antibody	0.686356	2
5	no Antibody	0.361851	3
6	no Antibody	2.3751	4
7	no Antibody	1.20933	5
8	Œ±CD5	1.00671	1
9	Œ±CD5	0.263331	2
10	Œ±CD5	2.13791	3
11	Œ±CD5	0.760778	4
12	VSV-G	2.91998	1
13	VSV-G	4.69208	2
14	VSV-G	1.77298	3
15	VSV-G	3.63036	4
16	VSV-G	3.59254	5
17	VSV-G	3.62552	6
	ID	CD3+tdTomato+	Animal
1	uninjected	0	1
2	uninjected	0	2
3	no Antibody	0.336215	1
4	no Antibody	0.147929	2
5	no Antibody	0.0242301	3
6	no Antibody	1.68856	4
7	no Antibody	0.374089	5
8	Œ±CD5	2.86624	1
9	Œ±CD5	0.053599	2
10	Œ±CD5	1.26582	3
11	Œ±CD5	0.577558	4
12	VSV-G	1.26007	1
13	VSV-G	2.13696	2
14	VSV-G	0.625	3
15	VSV-G	1.14796	4
16	VSV-G	1.55551	5
17	VSV-G	1.20534	6
