# Supplementary material for: Cell type-specific delivery by modular envelope design
Source: Nat Commun. 2023 Aug 23;14:5141. doi: 10.1038/s41467-023-40788-8 (PMC10447438; doi:10.1038/s41467-023-40788-8)
Supplement: Supplementary file 8 — Source Data [file 41467_2023_40788_MOESM8_ESM.zip › Supplement_SourceData/Figure1.xlsx]

## Sheet: Figure 1b
	cells	percentage	X	VSVG	pAG
1	WT	78.2	no Antibody	100	0
2	WT	81.3	no Antibody	95	5
3	WT	73.2	no Antibody	90	10
4	WT	48.1	no Antibody	75	25
5	WT	14.5	no Antibody	50	50
6	WT	2.22	no Antibody	25	75
7	WT	0.82	no Antibody	10	90
8	WT	0.68	no Antibody	5	95
9	WT	0.56	no Antibody	0	100
12	WT	77.5	no Antibody	100	0
13	WT	80	no Antibody	95	5
14	WT	69.2	no Antibody	90	10
15	WT	45.3	no Antibody	75	25
16	WT	13.5	no Antibody	50	50
17	WT	2	no Antibody	25	75
18	WT	0.66	no Antibody	10	90
19	WT	0.43	no Antibody	5	95
20	WT	0.39	no Antibody	0	100
23	WT	76.8	no Antibody	100	0
24	WT	77.8	no Antibody	95	5
25	WT	68.9	no Antibody	90	10
26	WT	44.9	no Antibody	75	25
27	WT	14.9	no Antibody	50	50
28	WT	1.77	no Antibody	25	75
29	WT	0.65	no Antibody	10	90
30	WT	0.67	no Antibody	5	95
31	WT	0.3	no Antibody	0	100
34	WT	76.9	no Antibody	100	0
35	WT	77.4	no Antibody	95	5
36	WT	70.4	no Antibody	90	10
37	WT	43.2	no Antibody	75	25
38	WT	14.5	no Antibody	50	50
39	WT	1.88	no Antibody	25	75
40	WT	0.53	no Antibody	10	90
41	WT	0.63	no Antibody	5	95
42	WT	0.34	no Antibody	0	100
45	WT	81.2	Œ±HLA-A2	100	0
46	WT	94.8	Œ±HLA-A2	95	5
47	WT	87.1	Œ±HLA-A2	90	10
48	WT	70.5	Œ±HLA-A2	75	25
49	WT	37.4	Œ±HLA-A2	50	50
50	WT	6.16	Œ±HLA-A2	25	75
51	WT	1.72	Œ±HLA-A2	10	90
52	WT	0.72	Œ±HLA-A2	5	95
53	WT	0.3	Œ±HLA-A2	0	100
56	WT	81.9	Œ±HLA-A2	100	0
57	WT	95.4	Œ±HLA-A2	95	5
58	WT	88.4	Œ±HLA-A2	90	10
59	WT	70.7	Œ±HLA-A2	75	25
60	WT	40	Œ±HLA-A2	50	50
61	WT	6.81	Œ±HLA-A2	25	75
62	WT	1.83	Œ±HLA-A2	10	90
63	WT	0.78	Œ±HLA-A2	5	95
64	WT	0.26	Œ±HLA-A2	0	100
67	WT	83.8	Œ±HLA-A2	100	0
68	WT	94.8	Œ±HLA-A2	95	5
69	WT	88.3	Œ±HLA-A2	90	10
70	WT	71.6	Œ±HLA-A2	75	25
71	WT	39.5	Œ±HLA-A2	50	50
72	WT	7.54	Œ±HLA-A2	25	75
73	WT	1.63	Œ±HLA-A2	10	90
74	WT	0.7	Œ±HLA-A2	5	95
75	WT	0.52	Œ±HLA-A2	0	100
78	WT	84.7	Œ±HLA-A2	100	0
79	WT	94	Œ±HLA-A2	95	5
80	WT	87.7	Œ±HLA-A2	90	10
81	WT	72.5	Œ±HLA-A2	75	25
82	WT	41	Œ±HLA-A2	50	50
83	WT	7.28	Œ±HLA-A2	25	75
84	WT	2.27	Œ±HLA-A2	10	90
85	WT	1.15	Œ±HLA-A2	5	95
86	WT	0.44	Œ±HLA-A2	0	100

## Sheet: Figure 1c-left
	ID	variable	value
1	WT	R1	1.5878e+06
2	H8A	R1	2.31974e+06
3	K47Q	R1	581712
4	Y209A	R1	1.36242e+06
5	R354Q	R1	833068
6	H8A,K47Q	R1	1.1029e+06
7	H8A,R354Q	R1	1.071e+06
8	K47Q, R354Q	R1	968896
9	R354Q, Y209A	R1	699803
10	WT	R2	1.03362e+06
11	H8A	R2	2.03287e+06
12	K47Q	R2	587514
13	Y209A	R2	964485
14	R354Q	R2	760345
15	H8A,K47Q	R2	989053
16	H8A,R354Q	R2	1.10834e+06
17	K47Q, R354Q	R2	793000
18	R354Q, Y209A	R2	1.01486e+06
19	WT	R3	2.84752e+06
20	H8A	R3	1.79744e+06
21	K47Q	R3	451767
22	Y209A	R3	1.09548e+06
23	R354Q	R3	865580
24	H8A,K47Q	R3	896475
25	H8A,R354Q	R3	1.14585e+06
26	K47Q, R354Q	R3	709006
27	R354Q, Y209A	R3	693503
28	WT	R4	1.91867e+06
29	H8A	R4	3.7804e+06
30	K47Q	R4	946628
31	Y209A	R4	915138
32	R354Q	R4	902795
33	H8A,K47Q	R4	579209
34	H8A,R354Q	R4	896376
35	K47Q, R354Q	R4	835739
36	R354Q, Y209A	R4	837286
37	WT	R5	1.79492e+06
38	H8A	R5	2.39267e+06
39	K47Q	R5	695551
40	Y209A	R5	640718
41	R354Q	R5	526192
42	H8A,K47Q	R5	501043
43	H8A,R354Q	R5	670088
44	K47Q, R354Q	R5	817330
45	R354Q, Y209A	R5	857779
46	WT	R6	1.60947e+06
47	H8A	R6	2.01719e+06
48	K47Q	R6	707636
49	Y209A	R6	692193
50	R354Q	R6	525065
51	H8A,K47Q	R6	746845
52	H8A,R354Q	R6	1.45143e+06
53	K47Q, R354Q	R6	1.08606e+06
54	R354Q, Y209A	R6	1.00836e+06
55	WT	R7	1.53712e+06
56	H8A	R7	1.50456e+06
57	K47Q	R7	845454
58	Y209A	R7	912487
59	R354Q	R7	551898
60	WT	R8	1.78615e+06
61	H8A	R8	1.76102e+06
62	K47Q	R8	823258
63	Y209A	R8	950331
64	R354Q	R8	1.05184e+06
65	WT	R9	2.07639e+06
66	H8A	R9	2.20294e+06
67	K47Q	R9	945720
68	Y209A	R9	1.11338e+06
69	R354Q	R9	656606
70	WT	R10	3.05142e+06
71	H8A	R10	1.59799e+06
72	K47Q	R10	769667
73	Y209A	R10	1.11338e+06
74	R354Q	R10	815047
75	WT	R11	3.00807e+06
76	H8A	R11	1.73286e+06
77	K47Q	R11	1.06958e+06
78	Y209A	R11	1.11294e+06
79	R354Q	R11	932362
80	WT	R12	2.54863e+06
81	H8A	R12	1.80048e+06
82	K47Q	R12	1.13148e+06
83	Y209A	R12	1.14847e+06
84	R354Q	R12	807513
85	WT	R13	1.53712e+06
86	WT	R14	1.78615e+06
87	WT	R15	2.07639e+06
88	WT	R16	3.05142e+06
89	WT	R17	3.00807e+06
90	WT	R18	2.54863e+06

## Sheet: Figure 1c-right
	ID	variable	value
1	WT	R1	87.6
2	H8A	R1	38.5
3	K47Q	R1	5.51
4	Y209A	R1	75.1
5	K354Q	R1	7.81
6	H8A,K47Q	R1	1.62632
7	H8A,R354Q	R1	1.45251
8	K47Q, R354Q	R1	1.24146
9	R354Q, Y209A	R1	4.79205
10	WT	R2	87.5
11	H8A	R2	40.9
12	K47Q	R2	6.61
13	Y209A	R2	76.9
14	K354Q	R2	7.59
15	H8A,K47Q	R2	1.527
16	H8A,R354Q	R2	1.48976
17	K47Q, R354Q	R2	1.21664
18	R354Q, Y209A	R2	4.44444
19	WT	R3	88
20	H8A	R3	42.9
21	K47Q	R3	4.32
22	Y209A	R3	77.3
23	K354Q	R3	7.37
24	WT	R4	90.1
25	H8A	R4	43.9
26	K47Q	R4	3.95
27	Y209A	R4	77.4
28	K354Q	R4	6.82
29	WT	R5	85.2886
30	WT	R6	78.0881

## Sheet: Figure 1d-left
	value	env	henv	antibody	dose	Cells	MOI
289	30.2	dmut	pAG	Œ±HLA-A2	0.01	WT	32
290	16.6	dmut	pAG	Œ±HLA-A2	0.005	WT	16
291	9.84	dmut	pAG	Œ±HLA-A2	0.0025	WT	8
292	4.14	dmut	pAG	Œ±HLA-A2	0.00125	WT	4
293	2	dmut	pAG	Œ±HLA-A2	0.000625	WT	2
294	1	dmut	pAG	Œ±HLA-A2	0.0003125	WT	1
301	30.7	dmut	pAG	Œ±HLA-A2	0.01	WT	32
302	16.9	dmut	pAG	Œ±HLA-A2	0.005	WT	16
303	7.79	dmut	pAG	Œ±HLA-A2	0.0025	WT	8
304	4.3	dmut	pAG	Œ±HLA-A2	0.00125	WT	4
305	1.94	dmut	pAG	Œ±HLA-A2	0.000625	WT	2
306	1.01	dmut	pAG	Œ±HLA-A2	0.0003125	WT	1
313	28.4	dmut	pAG	Œ±HLA-A2	0.01	WT	32
314	16.8	dmut	pAG	Œ±HLA-A2	0.005	WT	16
315	8.3	dmut	pAG	Œ±HLA-A2	0.0025	WT	8
316	3.96	dmut	pAG	Œ±HLA-A2	0.00125	WT	4
317	2.04	dmut	pAG	Œ±HLA-A2	0.000625	WT	2
318	1.13	dmut	pAG	Œ±HLA-A2	0.0003125	WT	1
325	31.3	dmut	pAG	Œ±HLA-A2	0.01	WT	32
326	17.7	dmut	pAG	Œ±HLA-A2	0.005	WT	16
327	8.08	dmut	pAG	Œ±HLA-A2	0.0025	WT	8
328	4.1	dmut	pAG	Œ±HLA-A2	0.00125	WT	4
329	2.07	dmut	pAG	Œ±HLA-A2	0.000625	WT	2
330	1.21	dmut	pAG	Œ±HLA-A2	0.0003125	WT	1
337	4.33	dmut	pAG	no Antibody	0.01	WT	32
338	1.84	dmut	pAG	no Antibody	0.005	WT	16
339	1.2	dmut	pAG	no Antibody	0.0025	WT	8
340	0.59	dmut	pAG	no Antibody	0.00125	WT	4
341	0.26	dmut	pAG	no Antibody	0.000625	WT	2
342	0.15	dmut	pAG	no Antibody	0.0003125	WT	1
349	4.53	dmut	pAG	no Antibody	0.01	WT	32
350	2.07	dmut	pAG	no Antibody	0.005	WT	16
351	0.99	dmut	pAG	no Antibody	0.0025	WT	8
352	0.53	dmut	pAG	no Antibody	0.00125	WT	4
353	0.31	dmut	pAG	no Antibody	0.000625	WT	2
354	0.26	dmut	pAG	no Antibody	0.0003125	WT	1
361	4.21	dmut	pAG	no Antibody	0.01	WT	32
362	2.18	dmut	pAG	no Antibody	0.005	WT	16
363	0.97	dmut	pAG	no Antibody	0.0025	WT	8
364	0.5	dmut	pAG	no Antibody	0.00125	WT	4
365	0.41	dmut	pAG	no Antibody	0.000625	WT	2
366	0.15	dmut	pAG	no Antibody	0.0003125	WT	1
373	4.55	dmut	pAG	no Antibody	0.01	WT	32
374	2.09	dmut	pAG	no Antibody	0.005	WT	16
375	1.3	dmut	pAG	no Antibody	0.0025	WT	8
376	0.91	dmut	pAG	no Antibody	0.00125	WT	4
377	0.22	dmut	pAG	no Antibody	0.000625	WT	2
378	0.15	dmut	pAG	no Antibody	0.0003125	WT	1

## Sheet: Figure 1d-right
	value	env	henv	antibody	dose	Cells	MOI
193	5.72	dmut	pAG	Œ±HLA-A2	0.01	B2M-	32
194	2.26	dmut	pAG	Œ±HLA-A2	0.005	B2M-	16
195	1.27	dmut	pAG	Œ±HLA-A2	0.0025	B2M-	8
196	0.64	dmut	pAG	Œ±HLA-A2	0.00125	B2M-	4
197	0.36	dmut	pAG	Œ±HLA-A2	0.000625	B2M-	2
198	0.16	dmut	pAG	Œ±HLA-A2	0.0003125	B2M-	1
205	5.28	dmut	pAG	Œ±HLA-A2	0.01	B2M-	32
206	2.29	dmut	pAG	Œ±HLA-A2	0.005	B2M-	16
207	1.12	dmut	pAG	Œ±HLA-A2	0.0025	B2M-	8
208	0.83	dmut	pAG	Œ±HLA-A2	0.00125	B2M-	4
209	0.37	dmut	pAG	Œ±HLA-A2	0.000625	B2M-	2
210	0.29	dmut	pAG	Œ±HLA-A2	0.0003125	B2M-	1
217	5.2	dmut	pAG	Œ±HLA-A2	0.01	B2M-	32
218	2.42	dmut	pAG	Œ±HLA-A2	0.005	B2M-	16
219	1.6	dmut	pAG	Œ±HLA-A2	0.0025	B2M-	8
220	0.47	dmut	pAG	Œ±HLA-A2	0.00125	B2M-	4
221	0.31	dmut	pAG	Œ±HLA-A2	0.000625	B2M-	2
222	0.12	dmut	pAG	Œ±HLA-A2	0.0003125	B2M-	1
229	4.89	dmut	pAG	Œ±HLA-A2	0.01	B2M-	32
230	2.24	dmut	pAG	Œ±HLA-A2	0.005	B2M-	16
231	1.36	dmut	pAG	Œ±HLA-A2	0.0025	B2M-	8
232	0.63	dmut	pAG	Œ±HLA-A2	0.00125	B2M-	4
233	0.3	dmut	pAG	Œ±HLA-A2	0.000625	B2M-	2
234	0.21	dmut	pAG	Œ±HLA-A2	0.0003125	B2M-	1
241	4.35	dmut	pAG	no Antibody	0.01	B2M-	32
242	2.06	dmut	pAG	no Antibody	0.005	B2M-	16
243	1.02	dmut	pAG	no Antibody	0.0025	B2M-	8
244	0.37	dmut	pAG	no Antibody	0.00125	B2M-	4
245	0.18	dmut	pAG	no Antibody	0.000625	B2M-	2
246	0.12	dmut	pAG	no Antibody	0.0003125	B2M-	1
253	4.36	dmut	pAG	no Antibody	0.01	B2M-	32
254	2.33	dmut	pAG	no Antibody	0.005	B2M-	16
255	1	dmut	pAG	no Antibody	0.0025	B2M-	8
256	0.56	dmut	pAG	no Antibody	0.00125	B2M-	4
257	0.31	dmut	pAG	no Antibody	0.000625	B2M-	2
258	0.14	dmut	pAG	no Antibody	0.0003125	B2M-	1
265	3.92	dmut	pAG	no Antibody	0.01	B2M-	32
266	2.18	dmut	pAG	no Antibody	0.005	B2M-	16
267	0.88	dmut	pAG	no Antibody	0.0025	B2M-	8
268	0.51	dmut	pAG	no Antibody	0.00125	B2M-	4
269	0.27	dmut	pAG	no Antibody	0.000625	B2M-	2
270	0.21	dmut	pAG	no Antibody	0.0003125	B2M-	1
277	4.5	dmut	pAG	no Antibody	0.01	B2M-	32
278	1.89	dmut	pAG	no Antibody	0.005	B2M-	16
279	1.09	dmut	pAG	no Antibody	0.0025	B2M-	8
280	0.54	dmut	pAG	no Antibody	0.00125	B2M-	4
281	0.21	dmut	pAG	no Antibody	0.000625	B2M-	2
282	0.17	dmut	pAG	no Antibody	0.0003125	B2M-	1
