# Supplementary material for: Cell type-specific delivery by modular envelope design
Source: Nat Commun. 2023 Aug 23;14:5141. doi: 10.1038/s41467-023-40788-8 (PMC10447438; doi:10.1038/s41467-023-40788-8)
Supplement: Supplementary file 8 — Source Data [file 41467_2023_40788_MOESM8_ESM.zip › Supplement_SourceData/SupplementaryFigure5.xlsx]

## Sheet: S5b
ID	recombined	dilution	dose
no Antibody	6.17	100	0
VSV-G	5.37	100	0
no Antibody	2.76	250	0
VSV-G	2.87	250	0
Cre	9.45	0	0.1
Cre	4.41	0	0.05
Cre	0	0	0

## Sheet: S5f
	B2M.	env	guide	dose	antibody	neg
1	99.8	COCVmut	NT	2.5	no Antibody	0.2
2	99.8	COCVmut	NT	2.5	no Antibody	0.2
3	99.8	COCVmut	NT	2.5	no Antibody	0.2
4	99.7	COCVmut	NT	1.25	no Antibody	0.3
5	99.9	COCVmut	NT	1.25	no Antibody	0.1
6	99.9	COCVmut	NT	1.25	no Antibody	0.1
7	99.6	COCVmut	NT	0.625	no Antibody	0.4
8	99.6	COCVmut	NT	0.625	no Antibody	0.4
9	99.7	COCVmut	NT	0.625	no Antibody	0.3
10	99.8	COCVmut	NT	2.5	αHLA-A2	0.2
11	99.8	COCVmut	NT	2.5	αHLA-A2	0.2
12	99.7	COCVmut	NT	2.5	αHLA-A2	0.3
13	99.8	COCVmut	NT	1.25	αHLA-A2	0.2
14	99.7	COCVmut	NT	1.25	αHLA-A2	0.3
15	99.6	COCVmut	NT	1.25	αHLA-A2	0.4
16	99.6	COCVmut	NT	0.625	αHLA-A2	0.4
17	99.8	COCVmut	NT	0.625	αHLA-A2	0.2
18	99.8	COCVmut	NT	0.625	αHLA-A2	0.2
19	99.6	gp64	NT	2.5	no Antibody	0.4
20	99.6	gp64	NT	2.5	no Antibody	0.4
21	99.8	gp64	NT	2.5	no Antibody	0.2
22	99.8	gp64	NT	1.25	no Antibody	0.2
23	100	gp64	NT	1.25	no Antibody	0
24	99.9	gp64	NT	1.25	no Antibody	0.1
25	99.4	gp64	NT	0.625	no Antibody	0.6
26	99.8	gp64	NT	0.625	no Antibody	0.2
27	99.8	gp64	NT	0.625	no Antibody	0.2
28	99.5	gp64	NT	2.5	αHLA-A2	0.5
29	99.6	gp64	NT	2.5	αHLA-A2	0.4
30	99.7	gp64	NT	2.5	αHLA-A2	0.3
31	99.6	gp64	NT	1.25	αHLA-A2	0.4
32	99.6	gp64	NT	1.25	αHLA-A2	0.4
33	99.5	gp64	NT	1.25	αHLA-A2	0.5
34	99.6	gp64	NT	0.625	αHLA-A2	0.4
35	99.7	gp64	NT	0.625	αHLA-A2	0.3
36	99.7	gp64	NT	0.625	αHLA-A2	0.3
37	99.4	VSVG	NT	2.5	no Antibody	0.6
38	99.5	VSVG	NT	2.5	no Antibody	0.5
39	99.6	VSVG	NT	2.5	no Antibody	0.4
40	99.6	VSVG	NT	1.25	no Antibody	0.4
41	99.5	VSVG	NT	1.25	no Antibody	0.5
42	99.5	VSVG	NT	1.25	no Antibody	0.5
43	99.5	VSVG	NT	0.625	no Antibody	0.5
44	99.6	VSVG	NT	0.625	no Antibody	0.4
45	99.6	VSVG	NT	0.625	no Antibody	0.4
46	99.3	VSVG	NT	2.5	αHLA-A2	0.7
47	99.3	VSVG	NT	2.5	αHLA-A2	0.7
48	99.5	VSVG	NT	2.5	αHLA-A2	0.5
49	99.6	VSVG	NT	1.25	αHLA-A2	0.4
50	99.6	VSVG	NT	1.25	αHLA-A2	0.4
51	99.5	VSVG	NT	1.25	αHLA-A2	0.5
52	99.6	VSVG	NT	0.625	αHLA-A2	0.4
53	99.6	VSVG	NT	0.625	αHLA-A2	0.4
54	99.8	VSVG	NT	0.625	αHLA-A2	0.2
55	99.8	mutant	NT	2.5	no Antibody	0.2
56	99.7	mutant	NT	2.5	no Antibody	0.3
57	99.9	mutant	NT	2.5	no Antibody	0.1
58	99.6	mutant	NT	1.25	no Antibody	0.4
59	99.8	mutant	NT	1.25	no Antibody	0.2
60	99.8	mutant	NT	1.25	no Antibody	0.2
61	99.7	mutant	NT	0.625	no Antibody	0.3
62	99.7	mutant	NT	0.625	no Antibody	0.3
63	99.9	mutant	NT	0.625	no Antibody	0.1
64	98.9	mutant	NT	2.5	αHLA-A2	1.1
65	99.7	mutant	NT	2.5	αHLA-A2	0.3
66	99.3	mutant	NT	2.5	αHLA-A2	0.7
67	99.4	mutant	NT	1.25	αHLA-A2	0.6
68	99.5	mutant	NT	1.25	αHLA-A2	0.5
69	99.2	mutant	NT	1.25	αHLA-A2	0.8
70	99.6	mutant	NT	0.625	αHLA-A2	0.4
71	99.5	mutant	NT	0.625	αHLA-A2	0.5
72	99.7	mutant	NT	0.625	αHLA-A2	0.3

## Sheet: S5h_left
	Sample.	B2M.	antibody	env	guide	dose
13	02-Well-B1.fcs	75.1	αCD3-BG	SNAP	B2M	3
14	02-Well-B2.fcs	74.3	αCD3-BG	SNAP	B2M	3
15	02-Well-B3.fcs	74.7	αCD3-BG	SNAP	B2M	3
16	02-Well-B4.fcs	72.7	αCD3-BG	SNAP	B2M	1.5
17	02-Well-B5.fcs	73	αCD3-BG	SNAP	B2M	1.5
18	02-Well-B6.fcs	68.9	αCD3-BG	SNAP	B2M	1.5
19	02-Well-B7.fcs	52.7	αCD3-BG	SNAP	B2M	0.75
20	02-Well-B8.fcs	66	αCD3-BG	SNAP	B2M	0.75
21	02-Well-B9.fcs	68.9	αCD3-BG	SNAP	B2M	0.75
22	02-Well-B10.fcs	47	αCD3-BG	SNAP	B2M	0.375
23	02-Well-B11.fcs	48.3	αCD3-BG	SNAP	B2M	0.375
24	02-Well-B12.fcs	42.8	αCD3-BG	SNAP	B2M	0.375
49	02-Well-E1.fcs	74.3	no antibody	VSVG	B2M	3
50	02-Well-E2.fcs	74.2	no antibody	VSVG	B2M	3
51	02-Well-E3.fcs	74.4	no antibody	VSVG	B2M	3
52	02-Well-E4.fcs	73.9	no antibody	VSVG	B2M	1.5
53	02-Well-E5.fcs	74.7	no antibody	VSVG	B2M	1.5
54	02-Well-E6.fcs	74.4	no antibody	VSVG	B2M	1.5
55	02-Well-E7.fcs	73.1	no antibody	VSVG	B2M	0.75
56	02-Well-E8.fcs	75.9	no antibody	VSVG	B2M	0.75
57	02-Well-E9.fcs	73.2	no antibody	VSVG	B2M	0.75
58	02-Well-E10.fcs	60.7	no antibody	VSVG	B2M	0.375
59	02-Well-E11.fcs	65.1	no antibody	VSVG	B2M	0.375
60	02-Well-E12.fcs	64	no antibody	VSVG	B2M	0.375

## Sheet: S5h_middle
	Sample.	B2M.	antibody	env	guide	dose
1	02-Well-A1.fcs	2.41	no antibody	SNAP	B2M	3
2	02-Well-A2.fcs	2.1	no antibody	SNAP	B2M	3
3	02-Well-A3.fcs	2.19	no antibody	SNAP	B2M	3
4	02-Well-A4.fcs	0.77	no antibody	SNAP	B2M	1.5
5	02-Well-A5.fcs	0.52	no antibody	SNAP	B2M	1.5
6	02-Well-A6.fcs	0.46	no antibody	SNAP	B2M	1.5
7	02-Well-A7.fcs	0.37	no antibody	SNAP	B2M	0.75
8	02-Well-A8.fcs	0.4	no antibody	SNAP	B2M	0.75
9	02-Well-A9.fcs	0.23	no antibody	SNAP	B2M	0.75
10	02-Well-A10.fcs	0.12	no antibody	SNAP	B2M	0.375
11	02-Well-A11.fcs	0.18	no antibody	SNAP	B2M	0.375
12	02-Well-A12.fcs	0.15	no antibody	SNAP	B2M	0.375
13	02-Well-B1.fcs	75.1	αCD3-BG	SNAP	B2M	3
14	02-Well-B2.fcs	74.3	αCD3-BG	SNAP	B2M	3
15	02-Well-B3.fcs	74.7	αCD3-BG	SNAP	B2M	3
16	02-Well-B4.fcs	72.7	αCD3-BG	SNAP	B2M	1.5
17	02-Well-B5.fcs	73	αCD3-BG	SNAP	B2M	1.5
18	02-Well-B6.fcs	68.9	αCD3-BG	SNAP	B2M	1.5
19	02-Well-B7.fcs	52.7	αCD3-BG	SNAP	B2M	0.75
20	02-Well-B8.fcs	66	αCD3-BG	SNAP	B2M	0.75
21	02-Well-B9.fcs	68.9	αCD3-BG	SNAP	B2M	0.75
22	02-Well-B10.fcs	47	αCD3-BG	SNAP	B2M	0.375
23	02-Well-B11.fcs	48.3	αCD3-BG	SNAP	B2M	0.375
24	02-Well-B12.fcs	42.8	αCD3-BG	SNAP	B2M	0.375

## Sheet: S5h_right
	Sample.	B2M.	antibody	env	guide	dose
25	02-Well-C1.fcs	6.48	no antibody	SNAP	NT	3
26	02-Well-C2.fcs	11.3	no antibody	SNAP	NT	3
27	02-Well-C3.fcs	12	no antibody	SNAP	NT	3
28	02-Well-C4.fcs	2.68	no antibody	SNAP	NT	1.5
29	02-Well-C5.fcs	1.8	no antibody	SNAP	NT	1.5
30	02-Well-C6.fcs	5.11	no antibody	SNAP	NT	1.5
31	02-Well-C7.fcs	0.53	no antibody	SNAP	NT	0.75
32	02-Well-C8.fcs	1.17	no antibody	SNAP	NT	0.75
33	02-Well-C9.fcs	0.99	no antibody	SNAP	NT	0.75
34	02-Well-C10.fcs	0.5	no antibody	SNAP	NT	0.375
35	02-Well-C11.fcs	0.44	no antibody	SNAP	NT	0.375
36	02-Well-C12.fcs	0.35	no antibody	SNAP	NT	0.375
37	02-Well-D1.fcs	4.57	αCD3-BG	SNAP	NT	3
38	02-Well-D2.fcs	5.46	αCD3-BG	SNAP	NT	3
39	02-Well-D3.fcs	4.16	αCD3-BG	SNAP	NT	3
40	02-Well-D4.fcs	0.94	αCD3-BG	SNAP	NT	1.5
41	02-Well-D5.fcs	1.59	αCD3-BG	SNAP	NT	1.5
42	02-Well-D6.fcs	1.29	αCD3-BG	SNAP	NT	1.5
43	02-Well-D7.fcs	0.78	αCD3-BG	SNAP	NT	0.75
44	02-Well-D8.fcs	1.41	αCD3-BG	SNAP	NT	0.75
45	02-Well-D9.fcs	1.01	αCD3-BG	SNAP	NT	0.75
46	02-Well-D10.fcs	0.48	αCD3-BG	SNAP	NT	0.375
47	02-Well-D11.fcs	0.3	αCD3-BG	SNAP	NT	0.375
48	02-Well-D12.fcs	0.54	αCD3-BG	SNAP	NT	0.375
