# Supplementary material for: Cell type-specific delivery by modular envelope design
Source: Nat Commun. 2023 Aug 23;14:5141. doi: 10.1038/s41467-023-40788-8 (PMC10447438; doi:10.1038/s41467-023-40788-8)
Supplement: Supplementary file 8 — Source Data [file 41467_2023_40788_MOESM8_ESM.zip › Supplement_SourceData/Figure6.xlsx]

## Sheet: Figure 6b
	ID	marker	value	Donor
1	VSV-G	CD4	1.51	1
2	dmut+SNAP	CD4	0.32	1
3	dmut-Bcell	CD4	0	1
4	dmut-Tcell	CD4	1.7	1
5	dmut-CD3	CD4	2.71	1
6	VSV-G	CD4	1.55	1
7	dmut+SNAP	CD4	0.29	1
8	dmut-Bcell	CD4	0.29	1
9	dmut-Tcell	CD4	2.12	1
10	dmut-CD3	CD4	3.55	1
11	VSV-G	CD4	4.68	2
12	dmut+SNAP	CD4	0.46	2
13	dmut-Bcell	CD4	0	2
14	dmut-Tcell	CD4	7.48	2
15	dmut-CD3	CD4	6.7	2
16	VSV-G	CD4	1.52	2
17	dmut+SNAP	CD4	0.13	2
18	dmut-Bcell	CD4	0.3	2
19	dmut-Tcell	CD4	7.48	2
20	dmut-CD3	CD4	7.82	2
21	VSV-G	CD4	1.46	3
22	dmut+SNAP	CD4	0.61	3
23	dmut-Bcell	CD4	0.15	3
24	dmut-Tcell	CD4	5.82	3
25	dmut-CD3	CD4	6.31	3
26	VSV-G	CD4	1.66	3
27	dmut+SNAP	CD4	0.29	3
28	dmut-Bcell	CD4	0	3
29	dmut-Tcell	CD4	5.21	3
30	dmut-CD3	CD4	6.59	3
31	VSV-G	CD8	0.92	1
32	dmut+SNAP	CD8	0.62	1
33	dmut-Bcell	CD8	0.21	1
34	dmut-Tcell	CD8	0.29	1
35	dmut-CD3	CD8	2.82	1
36	VSV-G	CD8	1.37	1
37	dmut+SNAP	CD8	0.41	1
38	dmut-Bcell	CD8	0.082	1
39	dmut-Tcell	CD8	1.1	1
40	dmut-CD3	CD8	1.93	1
41	VSV-G	CD8	3.5	2
42	dmut+SNAP	CD8	0.72	2
43	dmut-Bcell	CD8	0.77	2
44	dmut-Tcell	CD8	3.79	2
45	dmut-CD3	CD8	4.03	2
46	VSV-G	CD8	0.91	2
47	dmut+SNAP	CD8	0.27	2
48	dmut-Bcell	CD8	0	2
49	dmut-Tcell	CD8	3.34	2
50	dmut-CD3	CD8	3.84	2
51	VSV-G	CD8	1.14	3
52	dmut+SNAP	CD8	0.85	3
53	dmut-Bcell	CD8	0	3
54	dmut-Tcell	CD8	2.05	3
55	dmut-CD3	CD8	5.86	3
56	VSV-G	CD8	1.4	3
57	dmut+SNAP	CD8	0.26	3
58	dmut-Bcell	CD8	0	3
59	dmut-Tcell	CD8	1.53	3
60	dmut-CD3	CD8	4.4	3

## Sheet: Figure 6c
ID	value	Donor
dmut+SNAP	0	1
dmut+Bcell	1.71	1
VSVG+SNAP	0	1
VSVG+Bcell	6.06	1
VSVG	0	1
VSVG	1.96	1
PBS	0.65	1
dmut+SNAP	0.4	1
dmut+Bcell	3.43	1
VSVG+SNAP	0.55	1
VSVG+Bcell	9.21	1
VSVG	0.32	1
VSVG	0.34	1
PBS	0	1
dmut+SNAP	0	2
dmut+Bcell	2.11	2
VSVG+SNAP	0.57	2
VSVG+Bcell	8.39	2
VSVG	0	2
VSVG	0	2
PBS	0	2
dmut+SNAP	0	2
dmut+Bcell	4.5	2
VSVG+SNAP	0.65	2
VSVG+Bcell	8.47	2
VSVG	0	2
VSVG	0	2
PBS	0	2
dmut+SNAP	0.99	3
dmut+Bcell	0.51	3
VSVG+SNAP	0.36	3
VSVG+Bcell	4.29	3
VSVG	3.08	3
VSVG	0	3
PBS	0	3
dmut+SNAP	0.9	3
dmut+Bcell	1.63	3
VSVG+SNAP	0.21	3
VSVG+Bcell	3.3	3
VSVG	0.76	3
VSVG	2.29	3
PBS	0	3

## Sheet: Figure 6e
	ID	value	marker	Donor
1	VSVG	1.12	CD4	1
2	dm	0	CD4	1
3	T cell	1.96	CD4	1
4	CD3	1.18	CD4	1
5	VSVG	0.51	CD4	2
6	dm	0	CD4	2
7	T cell	2.18	CD4	2
8	CD3	1.22	CD4	2
9	VSVG	0.33	CD4	1
10	dm	0	CD4	1
11	T cell	0.66	CD4	1
12	CD3	0.23	CD4	1
13	VSVG	0.21	CD4	2
14	dm	0	CD4	2
15	T cell	0.8	CD4	2
16	CD3	0.26	CD4	2
17	VSVG	0.51	CD8	1
18	dm	0	CD8	1
19	T cell	0.24	CD8	1
20	CD3	0.37	CD8	1
21	VSVG	0.75	CD8	2
22	dm	0	CD8	2
23	T cell	0.1	CD8	2
24	CD3	0.37	CD8	2
25	VSVG	0.07	CD8	1
26	dm	0	CD8	1
27	T cell	0.15	CD8	1
28	CD3	0.067	CD8	1
29	VSVG	0	CD8	2
30	dm	0	CD8	2
31	T cell	0.13	CD8	2
32	CD3	0.17	CD8	2
