# Supplementary material for: Cell type-specific delivery by modular envelope design
Source: Nat Commun. 2023 Aug 23;14:5141. doi: 10.1038/s41467-023-40788-8 (PMC10447438; doi:10.1038/s41467-023-40788-8)
Supplement: Supplementary file 8 — Source Data [file 41467_2023_40788_MOESM8_ESM.zip › Supplement_SourceData/SupplementaryFigure2.xlsx]

## Sheet: S2a - left
	env	percentage	supplement	spin
1	VSVG	66559	no	no
2	pAG	620	no	no
3	pAG+αCD5	3096	no	no
4	SNAP	399	no	no
5	SNAP+αCD5-BG	16663	no	no
6	untransduced	388	no	no
7	VSVG	61267	no	no
8	pAG	364	no	no
9	pAG+αCD5	2200	no	no
10	SNAP	358	no	no
11	SNAP+αCD5-BG	11293	no	no
12	untransduced	361	no	no
13	VSVG	74909	no	no
14	pAG	367	no	no
15	pAG+αCD5	2934	no	no
16	SNAP	356	no	no
17	SNAP+αCD5-BG	17203	no	no
18	untransduced	369	no	no
19	VSVG	79978	no	no
20	pAG	351	no	no
21	pAG+αCD5	2090	no	no
22	SNAP	348	no	no
23	SNAP+αCD5-BG	11344	no	no
24	untransduced	368	no	no
25	VSVG	110921	no	spin
26	pAG	487	no	spin
27	pAG+αCD5	2743	no	spin
28	SNAP	586	no	spin
29	SNAP+αCD5-BG	82341	no	spin
30	untransduced	431	no	spin
31	VSVG	95958	no	spin
32	pAG	648	no	spin
33	pAG+αCD5	2834	no	spin
34	SNAP	366	no	spin
35	SNAP+αCD5-BG	95223	no	spin
36	untransduced	411	no	spin
37	VSVG	113750	no	spin
38	pAG	480	no	spin
39	pAG+αCD5	3045	no	spin
40	SNAP	514	no	spin
41	SNAP+αCD5-BG	81755	no	spin
42	untransduced	459	no	spin
43	VSVG	105063	no	spin
44	pAG	324	no	spin
45	pAG+αCD5	2646	no	spin
46	SNAP	377	no	spin
47	SNAP+αCD5-BG	92162	no	spin
48	untransduced	370	no	spin
49	VSVG	72699	vectofusin	no
50	pAG	462	vectofusin	no
51	pAG+αCD5	2301	vectofusin	no
52	SNAP	354	vectofusin	no
53	SNAP+αCD5-BG	11799	vectofusin	no
54	untransduced	361	vectofusin	no
55	VSVG	72938	vectofusin	no
56	pAG	457	vectofusin	no
57	pAG+αCD5	2167	vectofusin	no
58	SNAP	354	vectofusin	no
59	SNAP+αCD5-BG	10679	vectofusin	no
60	untransduced	363	vectofusin	no
61	VSVG	62832	vectofusin	no
62	pAG	388	vectofusin	no
63	pAG+αCD5	2199	vectofusin	no
64	SNAP	357	vectofusin	no
65	SNAP+αCD5-BG	12089	vectofusin	no
66	untransduced	357	vectofusin	no
67	VSVG	63693	vectofusin	no
68	pAG	356	vectofusin	no
69	pAG+αCD5	2219	vectofusin	no
70	SNAP	348	vectofusin	no
71	SNAP+αCD5-BG	10939	vectofusin	no
72	untransduced	361	vectofusin	no
73	VSVG	66778	vectofusin	no
74	pAG	417	vectofusin	no
75	pAG+αCD5	2267	vectofusin	no
76	SNAP	340	vectofusin	no
77	SNAP+αCD5-BG	11354	vectofusin	no
78	untransduced	370	vectofusin	no
79	VSVG	67036	vectofusin	no
80	pAG	379	vectofusin	no
81	pAG+αCD5	2220	vectofusin	no
82	SNAP	316	vectofusin	no
83	SNAP+αCD5-BG	11319	vectofusin	no
84	untransduced	349	vectofusin	no
85	VSVG	105507	vectofusin	spin
86	pAG	1022	vectofusin	spin
87	pAG+αCD5	3983	vectofusin	spin
88	SNAP	400	vectofusin	spin
89	SNAP+αCD5-BG	129516	vectofusin	spin
90	untransduced	390	vectofusin	spin
91	VSVG	116768	vectofusin	spin
92	pAG	817	vectofusin	spin
93	pAG+αCD5	4291	vectofusin	spin
94	SNAP	455	vectofusin	spin
95	SNAP+αCD5-BG	166598	vectofusin	spin
96	untransduced	432	vectofusin	spin
97	VSVG	140258	vectofusin	spin
98	pAG	460	vectofusin	spin
99	pAG+αCD5	3485	vectofusin	spin
100	SNAP	438	vectofusin	spin
101	SNAP+αCD5-BG	146225	vectofusin	spin
102	untransduced	427	vectofusin	spin
103	VSVG	152504	vectofusin	spin
104	pAG	525	vectofusin	spin
105	pAG+αCD5	4302	vectofusin	spin
106	SNAP	442	vectofusin	spin
107	SNAP+αCD5-BG	157782	vectofusin	spin
108	untransduced	389	vectofusin	spin
109	VSVG	136171	vectofusin	spin
110	pAG	801	vectofusin	spin
111	pAG+αCD5	3743	vectofusin	spin
112	SNAP	407	vectofusin	spin
113	SNAP+αCD5-BG	150023	vectofusin	spin
114	untransduced	556	vectofusin	spin
115	VSVG	149724	vectofusin	spin
116	pAG	513	vectofusin	spin
117	pAG+αCD5	4205	vectofusin	spin
118	SNAP	488	vectofusin	spin
119	SNAP+αCD5-BG	141955	vectofusin	spin
120	untransduced	409	vectofusin	spin
121	VSVG	167782	Polybrene	no
122	pAG	449	Polybrene	no
123	pAG+αCD5	4904	Polybrene	no
124	SNAP	441	Polybrene	no
125	SNAP+αCD5-BG	13652	Polybrene	no
126	untransduced	389	Polybrene	no
127	VSVG	155679	Polybrene	no
128	pAG	755	Polybrene	no
129	pAG+αCD5	5439	Polybrene	no
130	SNAP	475	Polybrene	no
131	SNAP+αCD5-BG	13967	Polybrene	no
132	untransduced	403	Polybrene	no
133	VSVG	184517	Polybrene	no
134	pAG	419	Polybrene	no
135	pAG+αCD5	6645	Polybrene	no
136	SNAP	387	Polybrene	no
137	SNAP+αCD5-BG	12225	Polybrene	no
138	untransduced	405	Polybrene	no
139	VSVG	166761	Polybrene	no
140	pAG	402	Polybrene	no
141	pAG+αCD5	6325	Polybrene	no
142	SNAP	397	Polybrene	no
143	SNAP+αCD5-BG	13096	Polybrene	no
144	untransduced	395	Polybrene	no
145	VSVG	164832	Polybrene	no
146	pAG	448	Polybrene	no
147	pAG+αCD5	4874	Polybrene	no
148	SNAP	470	Polybrene	no
149	SNAP+αCD5-BG	12360	Polybrene	no
150	untransduced	451	Polybrene	no
151	VSVG	160380	Polybrene	no
152	pAG	465	Polybrene	no
153	pAG+αCD5	6312	Polybrene	no
154	SNAP	411	Polybrene	no
155	SNAP+αCD5-BG	14596	Polybrene	no
156	untransduced	465	Polybrene	no
157	VSVG	324240	Polybrene	spin
158	pAG	733	Polybrene	spin
159	pAG+αCD5	15053	Polybrene	spin
160	SNAP	436	Polybrene	spin
161	SNAP+αCD5-BG	156668	Polybrene	spin
162	untransduced	580	Polybrene	spin
163	VSVG	314243	Polybrene	spin
164	pAG	1151	Polybrene	spin
165	pAG+αCD5	11141	Polybrene	spin
166	SNAP	508	Polybrene	spin
167	SNAP+αCD5-BG	148801	Polybrene	spin
168	untransduced	605	Polybrene	spin
169	VSVG	338672	Polybrene	spin
170	pAG	574	Polybrene	spin
171	pAG+αCD5	16643	Polybrene	spin
172	SNAP	442	Polybrene	spin
173	SNAP+αCD5-BG	150261	Polybrene	spin
174	untransduced	442	Polybrene	spin
175	VSVG	330859	Polybrene	spin
176	pAG	557	Polybrene	spin
177	pAG+αCD5	16585	Polybrene	spin
178	SNAP	435	Polybrene	spin
179	SNAP+αCD5-BG	144476	Polybrene	spin
180	untransduced	477	Polybrene	spin
181	VSVG	300466	Polybrene	spin
182	pAG	1183	Polybrene	spin
183	pAG+αCD5	9426	Polybrene	spin
184	SNAP	552	Polybrene	spin
185	SNAP+αCD5-BG	117456	Polybrene	spin
186	untransduced	470	Polybrene	spin
187	VSVG	301027	Polybrene	spin
188	pAG	551	Polybrene	spin
189	pAG+αCD5	13476	Polybrene	spin
190	SNAP	607	Polybrene	spin
191	SNAP+αCD5-BG	144006	Polybrene	spin
192	untransduced	456	Polybrene	spin

## Sheet: S2a - right
	env	percentage	supplement	spin
1	VSVG	85.2	no	no
2	pAG	0.33	no	no
3	pAG+αCD5	9	no	no
4	SNAP	0.29	no	no
5	SNAP+αCD5-BG	40.4	no	no
6	untransduced	0.16	no	no
7	VSVG	85.2	no	no
8	pAG	0.11	no	no
9	pAG+αCD5	7.23	no	no
10	SNAP	0.12	no	no
11	SNAP+αCD5-BG	30.7	no	no
12	untransduced	0.14	no	no
13	VSVG	90.8	no	no
14	pAG	0.086	no	no
15	pAG+αCD5	8.89	no	no
16	SNAP	0.19	no	no
17	SNAP+αCD5-BG	41.4	no	no
18	untransduced	0.087	no	no
19	VSVG	91.5	no	no
20	pAG	0.091	no	no
21	pAG+αCD5	6.48	no	no
22	SNAP	0.23	no	no
23	SNAP+αCD5-BG	30.9	no	no
24	untransduced	0.058	no	no
25	VSVG	95.8	no	spin
26	pAG	0.4	no	spin
27	pAG+αCD5	8	no	spin
28	SNAP	1.36	no	spin
29	SNAP+αCD5-BG	82.5	no	spin
30	untransduced	0.35	no	spin
31	VSVG	95.4	no	spin
32	pAG	0.42	no	spin
33	pAG+αCD5	8.86	no	spin
34	SNAP	0.29	no	spin
35	SNAP+αCD5-BG	84.7	no	spin
36	untransduced	0.34	no	spin
37	VSVG	95.5	no	spin
38	pAG	0.27	no	spin
39	pAG+αCD5	8.37	no	spin
40	SNAP	0.96	no	spin
41	SNAP+αCD5-BG	81	no	spin
42	untransduced	0.72	no	spin
43	VSVG	95.5	no	spin
44	pAG	0.12	no	spin
45	pAG+αCD5	8.54	no	spin
46	SNAP	0.35	no	spin
47	SNAP+αCD5-BG	81.2	no	spin
48	untransduced	0.19	no	spin
49	VSVG	90.2	vectofusin	no
50	pAG	0.36	vectofusin	no
51	pAG+αCD5	7.24	vectofusin	no
52	SNAP	0.23	vectofusin	no
53	SNAP+αCD5-BG	33	vectofusin	no
54	untransduced	0.16	vectofusin	no
55	VSVG	90.7	vectofusin	no
56	pAG	0.27	vectofusin	no
57	pAG+αCD5	7.25	vectofusin	no
58	SNAP	0.23	vectofusin	no
59	SNAP+αCD5-BG	30.8	vectofusin	no
60	untransduced	0.18	vectofusin	no
61	VSVG	88.7	vectofusin	no
62	pAG	0.16	vectofusin	no
63	pAG+αCD5	7.38	vectofusin	no
64	SNAP	0.29	vectofusin	no
65	SNAP+αCD5-BG	33	vectofusin	no
66	untransduced	0.094	vectofusin	no
67	VSVG	86.7	vectofusin	no
68	pAG	0.1	vectofusin	no
69	pAG+αCD5	7.11	vectofusin	no
70	SNAP	0.23	vectofusin	no
71	SNAP+αCD5-BG	31.6	vectofusin	no
72	untransduced	0.12	vectofusin	no
73	VSVG	88.4	vectofusin	no
74	pAG	0.16	vectofusin	no
75	pAG+αCD5	7.2	vectofusin	no
76	SNAP	0.13	vectofusin	no
77	SNAP+αCD5-BG	32.7	vectofusin	no
78	untransduced	0.16	vectofusin	no
79	VSVG	88.4	vectofusin	no
80	pAG	0.21	vectofusin	no
81	pAG+αCD5	6.79	vectofusin	no
82	SNAP	0.15	vectofusin	no
83	SNAP+αCD5-BG	32.5	vectofusin	no
84	untransduced	0.21	vectofusin	no
85	VSVG	96	vectofusin	spin
86	pAG	1.17	vectofusin	spin
87	pAG+αCD5	12.2	vectofusin	spin
88	SNAP	0.38	vectofusin	spin
89	SNAP+αCD5-BG	92.2	vectofusin	spin
90	untransduced	0.33	vectofusin	spin
91	VSVG	97.1	vectofusin	spin
92	pAG	1.17	vectofusin	spin
93	pAG+αCD5	13.1	vectofusin	spin
94	SNAP	0.38	vectofusin	spin
95	SNAP+αCD5-BG	94.6	vectofusin	spin
96	untransduced	0.25	vectofusin	spin
97	VSVG	98.2	vectofusin	spin
98	pAG	0.58	vectofusin	spin
99	pAG+αCD5	10.8	vectofusin	spin
100	SNAP	0.43	vectofusin	spin
101	SNAP+αCD5-BG	93.8	vectofusin	spin
102	untransduced	0.3	vectofusin	spin
103	VSVG	98.3	vectofusin	spin
104	pAG	0.81	vectofusin	spin
105	pAG+αCD5	13.2	vectofusin	spin
106	SNAP	0.59	vectofusin	spin
107	SNAP+αCD5-BG	94.4	vectofusin	spin
108	untransduced	0.28	vectofusin	spin
109	VSVG	97.9	vectofusin	spin
110	pAG	1.08	vectofusin	spin
111	pAG+αCD5	12	vectofusin	spin
112	SNAP	0.46	vectofusin	spin
113	SNAP+αCD5-BG	94.9	vectofusin	spin
114	untransduced	0.35	vectofusin	spin
115	VSVG	98.1	vectofusin	spin
116	pAG	0.64	vectofusin	spin
117	pAG+αCD5	12.8	vectofusin	spin
118	SNAP	0.58	vectofusin	spin
119	SNAP+αCD5-BG	93.5	vectofusin	spin
120	untransduced	0.14	vectofusin	spin
121	VSVG	97.2	Polybrene	no
122	pAG	0.4	Polybrene	no
123	pAG+αCD5	12.7	Polybrene	no
124	SNAP	0.34	Polybrene	no
125	SNAP+αCD5-BG	26.1	Polybrene	no
126	untransduced	0.35	Polybrene	no
127	VSVG	96.6	Polybrene	no
128	pAG	0.75	Polybrene	no
129	pAG+αCD5	13.6	Polybrene	no
130	SNAP	0.66	Polybrene	no
131	SNAP+αCD5-BG	27.8	Polybrene	no
132	untransduced	0.31	Polybrene	no
133	VSVG	98.3	Polybrene	no
134	pAG	0.41	Polybrene	no
135	pAG+αCD5	14.8	Polybrene	no
136	SNAP	0.39	Polybrene	no
137	SNAP+αCD5-BG	24.2	Polybrene	no
138	untransduced	0.3	Polybrene	no
139	VSVG	97.3	Polybrene	no
140	pAG	0.36	Polybrene	no
141	pAG+αCD5	14.6	Polybrene	no
142	SNAP	0.38	Polybrene	no
143	SNAP+αCD5-BG	26.4	Polybrene	no
144	untransduced	0.4	Polybrene	no
145	VSVG	97.2	Polybrene	no
146	pAG	0.31	Polybrene	no
147	pAG+αCD5	12.1	Polybrene	no
148	SNAP	0.44	Polybrene	no
149	SNAP+αCD5-BG	24.8	Polybrene	no
150	untransduced	0.48	Polybrene	no
151	VSVG	97.3	Polybrene	no
152	pAG	0.32	Polybrene	no
153	pAG+αCD5	14.3	Polybrene	no
154	SNAP	0.3	Polybrene	no
155	SNAP+αCD5-BG	28.6	Polybrene	no
156	untransduced	0.47	Polybrene	no
157	VSVG	99.3	Polybrene	spin
158	pAG	0.85	Polybrene	spin
159	pAG+αCD5	24.2	Polybrene	spin
160	SNAP	0.51	Polybrene	spin
161	SNAP+αCD5-BG	89.1	Polybrene	spin
162	untransduced	0.56	Polybrene	spin
163	VSVG	99.4	Polybrene	spin
164	pAG	1.23	Polybrene	spin
165	pAG+αCD5	21.5	Polybrene	spin
166	SNAP	0.65	Polybrene	spin
167	SNAP+αCD5-BG	87.7	Polybrene	spin
168	untransduced	0.68	Polybrene	spin
169	VSVG	99.4	Polybrene	spin
170	pAG	0.54	Polybrene	spin
171	pAG+αCD5	23.9	Polybrene	spin
172	SNAP	0.48	Polybrene	spin
173	SNAP+αCD5-BG	88.7	Polybrene	spin
174	untransduced	0.46	Polybrene	spin
175	VSVG	99.2	Polybrene	spin
176	pAG	0.65	Polybrene	spin
177	pAG+αCD5	23.7	Polybrene	spin
178	SNAP	0.47	Polybrene	spin
179	SNAP+αCD5-BG	87.3	Polybrene	spin
180	untransduced	0.24	Polybrene	spin
181	VSVG	99.3	Polybrene	spin
182	pAG	1.41	Polybrene	spin
183	pAG+αCD5	20.3	Polybrene	spin
184	SNAP	1.03	Polybrene	spin
185	SNAP+αCD5-BG	85.5	Polybrene	spin
186	untransduced	0.5	Polybrene	spin
187	VSVG	99.1	Polybrene	spin
188	pAG	0.72	Polybrene	spin
189	pAG+αCD5	21.9	Polybrene	spin
190	SNAP	1.09	Polybrene	spin
191	SNAP+αCD5-BG	88.1	Polybrene	spin
192	untransduced	0.33	Polybrene	spin

## Sheet: S2d
	env	VGs.ul
1	dm+pAG	2.67193e+07
2	dm+pAG	2.30357e+07
3	VSVG	3.27759e+07
4	VSVG	2.26648e+07
5	VSVG	2.39299e+07
6	dm+SNAP	2.39534e+07
7	dm+SNAP	3.44057e+07
8	dm+SNAP	2.47301e+07
9	dm+αHA-scFv	4.903e+06
10	dm+αHA-scFv	2.03929e+06
11	dm+αHA-scFv	3.4537e+06

## Sheet: S2h
	value	cells	dose	virus	antibody	intensity	MOI
1	0.083	WT	40	15F11	αHA	538	55
2	28.9	high	40	15F11	αHA	23867	55
3	26.4	medium high	40	15F11	αHA	19162	55
4	0.095	WT	40	15F11	αHA	532	55
5	28.1	high	40	15F11	αHA	22582	55
6	23.9	medium high	40	15F11	αHA	16546	55
7	0.082	WT	40	15F11	αHA	518	55
8	28.2	high	40	15F11	αHA	22256	55
9	25.5	medium high	40	15F11	αHA	18900	55
10	0.019	WT	40	15F11	αHA	484	55
11	27.9	high	40	15F11	αHA	22758	55
12	25.8	medium high	40	15F11	αHA	19093	55
13	22.8	medium low	40	15F11	αHA	15813	55
14	16.5	low	40	15F11	αHA	11186	55
15	21.9	medium low	40	15F11	αHA	15399	55
16	18.4	low	40	15F11	αHA	10829	55
17	23.2	medium low	40	15F11	αHA	16846	55
18	16.7	low	40	15F11	αHA	9590	55
19	23.6	medium low	40	15F11	αHA	17092	55
20	18.2	low	40	15F11	αHA	11223	55
21	0.38	high	10	pAG	no antibody	521	100
22	0.053	medium high	10	pAG	no antibody	304	100
23	0.36	medium low	10	pAG	no antibody	471	100
24	0.13	high	10	pAG	no antibody	385	100
25	0.042	medium high	10	pAG	no antibody	309	100
26	0.33	medium low	10	pAG	no antibody	380	100
27	0.063	high	10	pAG	no antibody	346	100
28	0.04	medium high	10	pAG	no antibody	278	100
29	0.16	medium low	10	pAG	no antibody	336	100
30	0.21	high	10	pAG	no antibody	402	100
31	0.053	medium high	10	pAG	no antibody	333	100
32	0.011	medium low	10	pAG	no antibody	311	100
33	0.021	low	10	pAG	no antibody	296	100
34	0.045	WT	10	pAG	no antibody	350	100
35	0.01	low	10	pAG	no antibody	300	100
36	0.043	WT	10	pAG	no antibody	340	100
37	0.021	low	10	pAG	no antibody	270	100
38	0.021	WT	10	pAG	no antibody	317	100
39	0	low	10	pAG	no antibody	264	100
40	0.01	WT	10	pAG	no antibody	330	100
41	32.9	high	10	pAG	αHA	26817	100
42	28.6	medium high	10	pAG	αHA	22042	100
43	18.1	medium low	10	pAG	αHA	12499	100
44	33	high	10	pAG	αHA	27677	100
45	25.8	medium high	10	pAG	αHA	18318	100
46	16.8	medium low	10	pAG	αHA	10666	100
47	31.9	high	10	pAG	αHA	25951	100
48	25.4	medium high	10	pAG	αHA	18543	100
49	13.7	medium low	10	pAG	αHA	8944	100
50	29.7	high	10	pAG	αHA	22595	100
51	23.8	medium high	10	pAG	αHA	16813	100
52	13.3	medium low	10	pAG	αHA	8944	100
53	2.34	low	10	pAG	αHA	1275	100
54	0.032	WT	10	pAG	αHA	325	100
55	2.44	low	10	pAG	αHA	1445	100
56	0.032	WT	10	pAG	αHA	312	100
57	2.15	low	10	pAG	αHA	1281	100
58	0.032	WT	10	pAG	αHA	343	100
59	2.04	low	10	pAG	αHA	1222	100
60	0	WT	10	pAG	αHA	366	100
61	0	high	5	SNAP	no Antibody	400	50
62	0.035	medium high	5	SNAP	no Antibody	471	50
63	0.011	medium low	5	SNAP	no Antibody	414	50
64	0	high	5	SNAP	no Antibody	442	50
65	0	medium high	5	SNAP	no Antibody	442	50
66	0.022	medium low	5	SNAP	no Antibody	412	50
67	0	high	5	SNAP	no Antibody	417	50
68	0	medium high	5	SNAP	no Antibody	421	50
69	0	medium low	5	SNAP	no Antibody	390	50
70	0.011	high	5	SNAP	no Antibody	482	50
71	0.023	medium high	5	SNAP	no Antibody	428	50
72	0	medium low	5	SNAP	no Antibody	448	50
73	0	low	5	SNAP	no Antibody	343	50
74	0.019	WT	5	SNAP	no Antibody	499	50
75	0	low	5	SNAP	no Antibody	384	50
76	0	WT	5	SNAP	no Antibody	449	50
77	0	low	5	SNAP	no Antibody	373	50
78	0.011	WT	5	SNAP	no Antibody	445	50
79	0	low	5	SNAP	no Antibody	397	50
80	0.021	WT	5	SNAP	no Antibody	510	50
81	19.6	high	5	SNAP	αHA-BG	18919	50
82	8.82	medium high	5	SNAP	αHA-BG	7113	50
83	3.87	medium low	5	SNAP	αHA-BG	2719	50
84	20.5	high	5	SNAP	αHA-BG	20182	50
85	8.71	medium high	5	SNAP	αHA-BG	6791	50
86	4.41	medium low	5	SNAP	αHA-BG	3275	50
87	20.7	high	5	SNAP	αHA-BG	22412	50
88	9.74	medium high	5	SNAP	αHA-BG	6895	50
89	4.32	medium low	5	SNAP	αHA-BG	3171	50
90	20.5	high	5	SNAP	αHA-BG	19637	50
91	9.65	medium high	5	SNAP	αHA-BG	7831	50
92	4.71	medium low	5	SNAP	αHA-BG	3471	50
93	2.46	low	5	SNAP	αHA-BG	2163	50
94	0.021	WT	5	SNAP	αHA-BG	446	50
95	2.48	low	5	SNAP	αHA-BG	2048	50
96	0	WT	5	SNAP	αHA-BG	439	50
97	2.36	low	5	SNAP	αHA-BG	1994	50
98	0	WT	5	SNAP	αHA-BG	395	50
99	2.81	low	5	SNAP	αHA-BG	2474	50
100	0.024	WT	5	SNAP	αHA-BG	475	50
101	0.22	WT	5	SNAP-purif	αHA	n.a.	25
102	9.55	high	5	SNAP-purif	αHA	n.a.	25
103	8.78	medium high	5	SNAP-purif	αHA	n.a.	25
104	7.68	medium low	5	SNAP-purif	αHA	n.a.	25
105	4.42	low	5	SNAP-purif	αHA	n.a.	25
106	0.27	WT	5	SNAP-purif	αHA	n.a.	25
107	8.63	high	5	SNAP-purif	αHA	n.a.	25
108	8.68	medium high	5	SNAP-purif	αHA	n.a.	25
109	8.24	medium low	5	SNAP-purif	αHA	n.a.	25
110	5	low	5	SNAP-purif	αHA	n.a.	25
111	0.27	WT	5	SNAP-purif	αHA	n.a.	25
112	9.88	high	5	SNAP-purif	αHA	n.a.	25
113	9.12	medium high	5	SNAP-purif	αHA	n.a.	25
114	8.64	medium low	5	SNAP-purif	αHA	n.a.	25
115	5.93	low	5	SNAP-purif	αHA	n.a.	25
116	0.29	WT	5	SNAP-purif	αHA	n.a.	25
117	10.2	high	5	SNAP-purif	αHA	n.a.	25
118	9.75	medium high	5	SNAP-purif	αHA	n.a.	25
119	8.13	medium low	5	SNAP-purif	αHA	n.a.	25
120	5.57	low	5	SNAP-purif	αHA	n.a.	25
121	0.53	WT	5	SNAP-purif	no Antibody	n.a.	25
122	0.59	high	5	SNAP-purif	no Antibody	n.a.	25
123	0.65	medium high	5	SNAP-purif	no Antibody	n.a.	25
124	0.71	medium low	5	SNAP-purif	no Antibody	n.a.	25
125	0.37	low	5	SNAP-purif	no Antibody	n.a.	25
126	0.5	WT	5	SNAP-purif	no Antibody	n.a.	25
127	0.64	high	5	SNAP-purif	no Antibody	n.a.	25
128	0.51	medium high	5	SNAP-purif	no Antibody	n.a.	25
129	0.53	medium low	5	SNAP-purif	no Antibody	n.a.	25
130	0.26	low	5	SNAP-purif	no Antibody	n.a.	25
131	0.71	WT	5	SNAP-purif	no Antibody	n.a.	25
132	0.67	high	5	SNAP-purif	no Antibody	n.a.	25
133	0.53	medium high	5	SNAP-purif	no Antibody	n.a.	25
134	0.65	medium low	5	SNAP-purif	no Antibody	n.a.	25
135	0.47	low	5	SNAP-purif	no Antibody	n.a.	25
136	0.54	WT	5	SNAP-purif	no Antibody	n.a.	25
137	0.47	high	5	SNAP-purif	no Antibody	n.a.	25
138	0.52	medium high	5	SNAP-purif	no Antibody	n.a.	25
139	0.51	medium low	5	SNAP-purif	no Antibody	n.a.	25
140	0.42	low	5	SNAP-purif	no Antibody	n.a.	25

## Sheet: S2i
expression	transduction	mod
5.26037	0.246684	scFv
21.2392	61.7153	scFv
36.1186	80.9019	scFv
49.3877	89.832	scFv
100	100	scFv
5.26037	1.5597	SNAP
21.2392	9.35568	SNAP
36.1186	19.0035	SNAP
49.3877	37.4151	SNAP
100	100	SNAP
5.26037	1.30629	pAG
21.2392	5.06891	pAG
36.1186	39.8418	pAG
49.3877	73.4821	pAG
100	100	pAG
5.26037	2.74438	SNAP-purified
21.2392	54.6785	SNAP-purified
36.1186	85.4417	SNAP-purified
49.3877	94.9556	SNAP-purified
100	100	SNAP-purified

## Sheet: S2j
	value	cells	dose	virus	antibody	intensity	MOI
1	0.083	WT	40	15F11	αHA	538	55
2	28.9	high	40	15F11	αHA	23867	55
3	26.4	medium high	40	15F11	αHA	19162	55
4	0.095	WT	40	15F11	αHA	532	55
5	28.1	high	40	15F11	αHA	22582	55
6	23.9	medium high	40	15F11	αHA	16546	55
7	0.082	WT	40	15F11	αHA	518	55
8	28.2	high	40	15F11	αHA	22256	55
9	25.5	medium high	40	15F11	αHA	18900	55
10	0.019	WT	40	15F11	αHA	484	55
11	27.9	high	40	15F11	αHA	22758	55
12	25.8	medium high	40	15F11	αHA	19093	55
13	22.8	medium low	40	15F11	αHA	15813	55
14	16.5	low	40	15F11	αHA	11186	55
15	21.9	medium low	40	15F11	αHA	15399	55
16	18.4	low	40	15F11	αHA	10829	55
17	23.2	medium low	40	15F11	αHA	16846	55
18	16.7	low	40	15F11	αHA	9590	55
19	23.6	medium low	40	15F11	αHA	17092	55
20	18.2	low	40	15F11	αHA	11223	55
21	0.38	high	10	pAG	no antibody	521	100
22	0.053	medium high	10	pAG	no antibody	304	100
23	0.36	medium low	10	pAG	no antibody	471	100
24	0.13	high	10	pAG	no antibody	385	100
25	0.042	medium high	10	pAG	no antibody	309	100
26	0.33	medium low	10	pAG	no antibody	380	100
27	0.063	high	10	pAG	no antibody	346	100
28	0.04	medium high	10	pAG	no antibody	278	100
29	0.16	medium low	10	pAG	no antibody	336	100
30	0.21	high	10	pAG	no antibody	402	100
31	0.053	medium high	10	pAG	no antibody	333	100
32	0.011	medium low	10	pAG	no antibody	311	100
33	0.021	low	10	pAG	no antibody	296	100
34	0.045	WT	10	pAG	no antibody	350	100
35	0.01	low	10	pAG	no antibody	300	100
36	0.043	WT	10	pAG	no antibody	340	100
37	0.021	low	10	pAG	no antibody	270	100
38	0.021	WT	10	pAG	no antibody	317	100
39	0	low	10	pAG	no antibody	264	100
40	0.01	WT	10	pAG	no antibody	330	100
41	32.9	high	10	pAG	αHA	26817	100
42	28.6	medium high	10	pAG	αHA	22042	100
43	18.1	medium low	10	pAG	αHA	12499	100
44	33	high	10	pAG	αHA	27677	100
45	25.8	medium high	10	pAG	αHA	18318	100
46	16.8	medium low	10	pAG	αHA	10666	100
47	31.9	high	10	pAG	αHA	25951	100
48	25.4	medium high	10	pAG	αHA	18543	100
49	13.7	medium low	10	pAG	αHA	8944	100
50	29.7	high	10	pAG	αHA	22595	100
51	23.8	medium high	10	pAG	αHA	16813	100
52	13.3	medium low	10	pAG	αHA	8944	100
53	2.34	low	10	pAG	αHA	1275	100
54	0.032	WT	10	pAG	αHA	325	100
55	2.44	low	10	pAG	αHA	1445	100
56	0.032	WT	10	pAG	αHA	312	100
57	2.15	low	10	pAG	αHA	1281	100
58	0.032	WT	10	pAG	αHA	343	100
59	2.04	low	10	pAG	αHA	1222	100
60	0	WT	10	pAG	αHA	366	100
61	0	high	5	SNAP	no Antibody	400	50
62	0.035	medium high	5	SNAP	no Antibody	471	50
63	0.011	medium low	5	SNAP	no Antibody	414	50
64	0	high	5	SNAP	no Antibody	442	50
65	0	medium high	5	SNAP	no Antibody	442	50
66	0.022	medium low	5	SNAP	no Antibody	412	50
67	0	high	5	SNAP	no Antibody	417	50
68	0	medium high	5	SNAP	no Antibody	421	50
69	0	medium low	5	SNAP	no Antibody	390	50
70	0.011	high	5	SNAP	no Antibody	482	50
71	0.023	medium high	5	SNAP	no Antibody	428	50
72	0	medium low	5	SNAP	no Antibody	448	50
73	0	low	5	SNAP	no Antibody	343	50
74	0.019	WT	5	SNAP	no Antibody	499	50
75	0	low	5	SNAP	no Antibody	384	50
76	0	WT	5	SNAP	no Antibody	449	50
77	0	low	5	SNAP	no Antibody	373	50
78	0.011	WT	5	SNAP	no Antibody	445	50
79	0	low	5	SNAP	no Antibody	397	50
80	0.021	WT	5	SNAP	no Antibody	510	50
81	19.6	high	5	SNAP	αHA-BG	18919	50
82	8.82	medium high	5	SNAP	αHA-BG	7113	50
83	3.87	medium low	5	SNAP	αHA-BG	2719	50
84	20.5	high	5	SNAP	αHA-BG	20182	50
85	8.71	medium high	5	SNAP	αHA-BG	6791	50
86	4.41	medium low	5	SNAP	αHA-BG	3275	50
87	20.7	high	5	SNAP	αHA-BG	22412	50
88	9.74	medium high	5	SNAP	αHA-BG	6895	50
89	4.32	medium low	5	SNAP	αHA-BG	3171	50
90	20.5	high	5	SNAP	αHA-BG	19637	50
91	9.65	medium high	5	SNAP	αHA-BG	7831	50
92	4.71	medium low	5	SNAP	αHA-BG	3471	50
93	2.46	low	5	SNAP	αHA-BG	2163	50
94	0.021	WT	5	SNAP	αHA-BG	446	50
95	2.48	low	5	SNAP	αHA-BG	2048	50
96	0	WT	5	SNAP	αHA-BG	439	50
97	2.36	low	5	SNAP	αHA-BG	1994	50
98	0	WT	5	SNAP	αHA-BG	395	50
99	2.81	low	5	SNAP	αHA-BG	2474	50
100	0.024	WT	5	SNAP	αHA-BG	475	50

## Sheet: S2k
	Sample.	value	cells	dose	virus	antibody	MOI	intensity
50	02-Well-E2.fcs	32.9	high	10	pAG	αHA	100	26817
51	02-Well-E3.fcs	37.9	high	20	pAG	αHA	200	30840
54	02-Well-E6.fcs	28.6	medium high	10	pAG	αHA	100	22042
55	02-Well-E7.fcs	30	medium high	20	pAG	αHA	200	22720
58	02-Well-E10.fcs	18.1	medium low	10	pAG	αHA	100	12499
59	02-Well-E11.fcs	19.1	medium low	20	pAG	αHA	200	12662
62	02-Well-F2.fcs	33	high	10	pAG	αHA	100	27677
63	02-Well-F3.fcs	38.3	high	20	pAG	αHA	200	31277
66	02-Well-F6.fcs	25.8	medium high	10	pAG	αHA	100	18318
67	02-Well-F7.fcs	29.9	medium high	20	pAG	αHA	200	22978
70	02-Well-F10.fcs	16.8	medium low	10	pAG	αHA	100	10666
71	02-Well-F11.fcs	18.1	medium low	20	pAG	αHA	200	11949
74	02-Well-G2.fcs	31.9	high	10	pAG	αHA	100	25951
75	02-Well-G3.fcs	37.9	high	20	pAG	αHA	200	31105
78	02-Well-G6.fcs	25.4	medium high	10	pAG	αHA	100	18543
79	02-Well-G7.fcs	29.4	medium high	20	pAG	αHA	200	22385
82	02-Well-G10.fcs	13.7	medium low	10	pAG	αHA	100	8944
83	02-Well-G11.fcs	17.5	medium low	20	pAG	αHA	200	11831
86	02-Well-H2.fcs	29.7	high	10	pAG	αHA	100	22595
87	02-Well-H3.fcs	37.3	high	20	pAG	αHA	200	32056
90	02-Well-H6.fcs	23.8	medium high	10	pAG	αHA	100	16813
91	02-Well-H7.fcs	28.8	medium high	20	pAG	αHA	200	21307
94	02-Well-H10.fcs	13.3	medium low	10	pAG	αHA	100	8944
95	02-Well-H11.fcs	17.1	medium low	20	pAG	αHA	200	11182
130	03-Well-E2.fcs	2.34	low	10	pAG	αHA	100	1275
131	03-Well-E3.fcs	3.88	low	20	pAG	αHA	200	2051
134	03-Well-E6.fcs	0.032	WT	10	pAG	αHA	100	325
135	03-Well-E7.fcs	0.063	WT	20	pAG	αHA	200	340
138	03-Well-F2.fcs	2.44	low	10	pAG	αHA	100	1445
139	03-Well-F3.fcs	2.87	low	20	pAG	αHA	200	1406
142	03-Well-F6.fcs	0.032	WT	10	pAG	αHA	100	312
143	03-Well-F7.fcs	0.031	WT	20	pAG	αHA	200	293
146	03-Well-G2.fcs	2.15	low	10	pAG	αHA	100	1281
147	03-Well-G3.fcs	2.41	low	20	pAG	αHA	200	1343
150	03-Well-G6.fcs	0.032	WT	10	pAG	αHA	100	343
151	03-Well-G7.fcs	0.021	WT	20	pAG	αHA	200	327
154	03-Well-H2.fcs	2.04	low	10	pAG	αHA	100	1222
155	03-Well-H3.fcs	2.38	low	20	pAG	αHA	200	1365
158	03-Well-H6.fcs	0	WT	10	pAG	αHA	100	366
159	03-Well-H7.fcs	0.052	WT	20	pAG	αHA	200	417
290	04-Well-E2.fcs	25.5	high	10	SNAP	αHA-BG	29526	100
291	04-Well-E3.fcs	28.4	high	20	SNAP	αHA-BG	34925	200
294	04-Well-E6.fcs	12.2	medium high	10	SNAP	αHA-BG	10644	100
295	04-Well-E7.fcs	15.1	medium high	20	SNAP	αHA-BG	13439	200
298	04-Well-E10.fcs	6.82	medium low	10	SNAP	αHA-BG	6212	100
299	04-Well-E11.fcs	8.39	medium low	20	SNAP	αHA-BG	7918	200
302	04-Well-F2.fcs	26.1	high	10	SNAP	αHA-BG	31184	100
303	04-Well-F3.fcs	27.6	high	20	SNAP	αHA-BG	31142	200
306	04-Well-F6.fcs	12.9	medium high	10	SNAP	αHA-BG	11096	100
307	04-Well-F7.fcs	15.4	medium high	20	SNAP	αHA-BG	13872	200
310	04-Well-F10.fcs	6.84	medium low	10	SNAP	αHA-BG	5593	100
311	04-Well-F11.fcs	8.29	medium low	20	SNAP	αHA-BG	7174	200
314	04-Well-G2.fcs	26.4	high	10	SNAP	αHA-BG	29463	100
315	04-Well-G3.fcs	28.6	high	20	SNAP	αHA-BG	30733	200
318	04-Well-G6.fcs	13.3	medium high	10	SNAP	αHA-BG	11761	100
319	04-Well-G7.fcs	15	medium high	20	SNAP	αHA-BG	13039	200
322	04-Well-G10.fcs	6.74	medium low	10	SNAP	αHA-BG	5501	100
323	04-Well-G11.fcs	8.17	medium low	20	SNAP	αHA-BG	7078	200
326	04-Well-H2.fcs	26.6	high	10	SNAP	αHA-BG	28247	100
327	04-Well-H3.fcs	29	high	20	SNAP	αHA-BG	31233	200
330	04-Well-H6.fcs	13.2	medium high	10	SNAP	αHA-BG	10806	100
331	04-Well-H7.fcs	15.1	medium high	20	SNAP	αHA-BG	12929	200
334	04-Well-H10.fcs	6.85	medium low	10	SNAP	αHA-BG	5198	100
335	04-Well-H11.fcs	8.54	medium low	20	SNAP	αHA-BG	6793	200
370	05-Well-E2.fcs	3.08	low	10	SNAP	αHA-BG	2802	100
371	05-Well-E3.fcs	4.15	low	20	SNAP	αHA-BG	3233	200
374	05-Well-E6.fcs	0.032	WT	10	SNAP	αHA-BG	409	100
375	05-Well-E7.fcs	0.074	WT	20	SNAP	αHA-BG	493	200
378	05-Well-F2.fcs	3.18	low	10	SNAP	αHA-BG	2643	100
379	05-Well-F3.fcs	3.81	low	20	SNAP	αHA-BG	2687	200
382	05-Well-F6.fcs	0.074	WT	10	SNAP	αHA-BG	452	100
383	05-Well-F7.fcs	0.085	WT	20	SNAP	αHA-BG	457	200
386	05-Well-G2.fcs	3.63	low	10	SNAP	αHA-BG	2730	100
387	05-Well-G3.fcs	4.07	low	20	SNAP	αHA-BG	3175	200
390	05-Well-G6.fcs	0.11	WT	10	SNAP	αHA-BG	476	100
391	05-Well-G7.fcs	0.064	WT	20	SNAP	αHA-BG	437	200
394	05-Well-H2.fcs	3.52	low	10	SNAP	αHA-BG	2904	100
395	05-Well-H3.fcs	4.29	low	20	SNAP	αHA-BG	3386	200
398	05-Well-H6.fcs	0.054	WT	10	SNAP	αHA-BG	510	100
399	05-Well-H7.fcs	0.068	WT	20	SNAP	αHA-BG	463	200
