# Supplementary material for: Cell type-specific delivery by modular envelope design
Source: Nat Commun. 2023 Aug 23;14:5141. doi: 10.1038/s41467-023-40788-8 (PMC10447438; doi:10.1038/s41467-023-40788-8)
Supplement: Supplementary file 8 — Source Data [file 41467_2023_40788_MOESM8_ESM.zip › Supplement_SourceData/SupplementaryFigure3.xlsx]

## Sheet: S3a
	env	antibody BG excess	percentage	intensity
1	SNAP	10	82.2	361410
2	SNAP	20	83.7	398153
3	SNAP	40	79.1	277732
4	SNAP	80	73.9	262404
5	SNAP	no Antibody	27.3	51145
6	SNAP	10	83.5	359373
7	SNAP	20	84.4	406000
8	SNAP	40	82	359078
9	SNAP	80	73.8	254196
10	SNAP	no Antibody	24.8	47223
11	SNAP	10	80.7	341354
12	SNAP	20	85.2	389541
13	SNAP	40	80.6	315602
14	SNAP	80	70.9	212822
15	SNAP	no Antibody	22.6	37239

## Sheet: S3b
	env	antibody	count	mCherry	AnxV	MOI	desc
1	dm+pAG	αSpot	33653	88.8	1.44	300	dm+pAG_αSpot_300
2	dm+pAG	αSpot	25411	88.4	1.72	300	dm+pAG_αSpot_300
3	dm+pAG	αSpot	35173	89	1.48	300	dm+pAG_αSpot_300
4	dm+pAG	αSpot	31523	88.5	1.59	300	dm+pAG_αSpot_300
5	untransduced	αSpot	38936	0.33	1.56	0	untransduced_αSpot_0
6	untransduced	αSpot	29106	0.79	2.11	0	untransduced_αSpot_0
7	untransduced	αSpot	49514	0.25	1.45	0	untransduced_αSpot_0
8	untransduced	αSpot	30051	1.21	2.78	0	untransduced_αSpot_0
9	VSVG	no antibody	26054	98.1	1.64	300	VSVG_no antibody_300
10	VSVG	no antibody	32967	94.2	1.48	300	VSVG_no antibody_300
11	VSVG	no antibody	30733	95.2	1.72	300	VSVG_no antibody_300
12	VSVG	no antibody	16011	98.9	2.01	300	VSVG_no antibody_300
13	untransduced	no antibody	47148	0.29	1.53	0	untransduced_no antibody_0
14	untransduced	no antibody	28616	0.97	3.14	0	untransduced_no antibody_0
15	untransduced	no antibody	31218	0.48	2.4	0	untransduced_no antibody_0
16	untransduced	no antibody	24548	0.64	2.19	0	untransduced_no antibody_0
17	VSVG	no antibody	18767	99.8	4.54	10000	VSVG_no antibody_10000
18	VSVG	no antibody	10181	99.7	3.29	10000	VSVG_no antibody_10000
19	VSVG	no antibody	14288	99.8	4.82	10000	VSVG_no antibody_10000
20	VSVG	no antibody	5651	99.5	4.12	10000	VSVG_no antibody_10000

## Sheet: S3c
	AnxV	mCherry	count	MOI	env	intensity	antibody	desc
1	4.91	72.2	38583	50	VSV-G	73901	no antibody	VSV-G_no antibody_50
2	9.64	98.2	28150	400	VSV-G	243652	no antibody	VSV-G_no antibody_400
3	4.38	0.17	40984	0	VSV-G	358	no antibody	VSV-G_no antibody_0
4	5.61	0.32	68554	0	SNAP	352	no antibody	SNAP_no antibody_0
5	5.04	73.8	28269	50	VSV-G	77982	no antibody	VSV-G_no antibody_50
6	10.6	98.4	19541	400	VSV-G	250084	no antibody	VSV-G_no antibody_400
7	6	0.27	27815	0	VSV-G	413	no antibody	VSV-G_no antibody_0
8	6.7	0.2	40442	0	SNAP	328	no antibody	SNAP_no antibody_0
9	5.43	71.3	38264	50	VSV-G	68474	no antibody	VSV-G_no antibody_50
10	11.2	98	28170	400	VSV-G	248748	no antibody	VSV-G_no antibody_400
11	6.51	0.27	37928	0	VSV-G	377	no antibody	VSV-G_no antibody_0
12	6.99	0.22	40135	0	SNAP	358	no antibody	SNAP_no antibody_0
13	5	68.1	33878	50	VSV-G	69414	no antibody	VSV-G_no antibody_50
14	11.3	98.4	30374	400	VSV-G	269837	no antibody	VSV-G_no antibody_400
15	6.44	0.2	43383	0	VSV-G	385	no antibody	VSV-G_no antibody_0
16	7.56	2.47	35257	0	SNAP	329	no antibody	SNAP_no antibody_0
17	4.91	70.9	32922	50	VSV-G	70238	no antibody	VSV-G_no antibody_50
18	11.5	98.2	21298	400	VSV-G	258627	no antibody	VSV-G_no antibody_400
19	5.56	0.17	42977	0	VSV-G	348	no antibody	VSV-G_no antibody_0
20	8.24	75.2	34778	50	SNAP	97878	αCD3	SNAP_αCD3_50
21	5.94	0.18	44695	0	SNAP	338	no antibody	SNAP_no antibody_0
22	4.36	70.8	27908	50	VSV-G	71702	no antibody	VSV-G_no antibody_50
23	11.1	98.3	22439	400	VSV-G	260182	no antibody	VSV-G_no antibody_400
24	5.39	0.18	50031	0	VSV-G	362	no antibody	VSV-G_no antibody_0
25	7.81	74.3	34270	50	SNAP	98004	αCD3	SNAP_αCD3_50
26	7.09	0.25	38406	0	SNAP	360	no antibody	SNAP_no antibody_0
27	4.36	66.9	46192	50	VSV-G	65034	no antibody	VSV-G_no antibody_50
28	10.5	98.3	29137	400	VSV-G	250585	no antibody	VSV-G_no antibody_400
29	6.22	0.31	49034	0	VSV-G	445	no antibody	VSV-G_no antibody_0
30	9.42	71.2	32872	50	SNAP	85644	αCD3	SNAP_αCD3_50
31	7.07	0.13	43947	0	SNAP	335	no antibody	SNAP_no antibody_0
32	5.14	68.5	37299	50	VSV-G	66703	no antibody	VSV-G_no antibody_50
33	10	98.4	33925	400	VSV-G	253997	no antibody	VSV-G_no antibody_400
34	6.71	0.28	46568	0	VSV-G	383	no antibody	VSV-G_no antibody_0
35	7.52	72.1	38858	50	SNAP	84171	αCD3	SNAP_αCD3_50
36	6.74	0.18	48516	0	SNAP	328	no antibody	SNAP_no antibody_0

## Sheet: S3d
	AnxV	mCherry	count	MOI	env	intensity	antibody	desc
1	4.91	72.2	38583	50	VSV-G	73901	no antibody	VSV-G_no antibody_50
2	9.64	98.2	28150	400	VSV-G	243652	no antibody	VSV-G_no antibody_400
3	4.38	0.17	40984	0	VSV-G	358	no antibody	VSV-G_no antibody_0
4	5.04	73.8	28269	50	VSV-G	77982	no antibody	VSV-G_no antibody_50
5	10.6	98.4	19541	400	VSV-G	250084	no antibody	VSV-G_no antibody_400
6	6	0.27	27815	0	VSV-G	413	no antibody	VSV-G_no antibody_0
7	5.43	71.3	38264	50	VSV-G	68474	no antibody	VSV-G_no antibody_50
8	11.2	98	28170	400	VSV-G	248748	no antibody	VSV-G_no antibody_400
9	6.51	0.27	37928	0	VSV-G	377	no antibody	VSV-G_no antibody_0
10	5	68.1	33878	50	VSV-G	69414	no antibody	VSV-G_no antibody_50
11	11.3	98.4	30374	400	VSV-G	269837	no antibody	VSV-G_no antibody_400
12	6.44	0.2	43383	0	VSV-G	385	no antibody	VSV-G_no antibody_0
13	4.91	70.9	32922	50	VSV-G	70238	no antibody	VSV-G_no antibody_50
14	11.5	98.2	21298	400	VSV-G	258627	no antibody	VSV-G_no antibody_400
15	5.56	0.17	42977	0	VSV-G	348	no antibody	VSV-G_no antibody_0
16	4.36	70.8	27908	50	VSV-G	71702	no antibody	VSV-G_no antibody_50
17	11.1	98.3	22439	400	VSV-G	260182	no antibody	VSV-G_no antibody_400
18	5.39	0.18	50031	0	VSV-G	362	no antibody	VSV-G_no antibody_0
19	4.36	66.9	46192	50	VSV-G	65034	no antibody	VSV-G_no antibody_50
20	10.5	98.3	29137	400	VSV-G	250585	no antibody	VSV-G_no antibody_400
21	6.22	0.31	49034	0	VSV-G	445	no antibody	VSV-G_no antibody_0
22	5.14	68.5	37299	50	VSV-G	66703	no antibody	VSV-G_no antibody_50
23	10	98.4	33925	400	VSV-G	253997	no antibody	VSV-G_no antibody_400
24	6.71	0.28	46568	0	VSV-G	383	no antibody	VSV-G_no antibody_0
25	8.24	75.2	34778	50	SNAP	97878	αCD3	SNAP_αCD3_50
26	7.81	74.3	34270	50	SNAP	98004	αCD3	SNAP_αCD3_50
27	9.42	71.2	32872	50	SNAP	85644	αCD3	SNAP_αCD3_50
28	7.52	72.1	38858	50	SNAP	84171	αCD3	SNAP_αCD3_50
29	5.61	0.32	68554	0	SNAP	352	no antibody	SNAP_no antibody_0
30	6.7	0.2	40442	0	SNAP	328	no antibody	SNAP_no antibody_0
31	6.99	0.22	40135	0	SNAP	358	no antibody	SNAP_no antibody_0
32	7.56	2.47	35257	0	SNAP	329	no antibody	SNAP_no antibody_0
33	5.94	0.18	44695	0	SNAP	338	no antibody	SNAP_no antibody_0
34	7.09	0.25	38406	0	SNAP	360	no antibody	SNAP_no antibody_0
35	7.07	0.13	43947	0	SNAP	335	no antibody	SNAP_no antibody_0
36	6.74	0.18	48516	0	SNAP	328	no antibody	SNAP_no antibody_0

## Sheet: S3e
	Virus	MOI	Antibody	value
1	pAG	20000	no Antibody	0.8
2	pAG	10000	no Antibody	0.95
3	pAG	5000	no Antibody	0.77
4	pAG	2500	no Antibody	0.54
5	pAG	20000	αCD3	66.4
6	pAG	10000	αCD3	34.5
7	pAG	5000	αCD3	14.8
8	pAG	2500	αCD3	11
9	pAG	20000	αHA	87.9
10	pAG	10000	αHA	25.6
11	pAG	5000	αHA	20.3
12	pAG	2500	αHA	10.4
13	pAG	20000	αCD5	17.2
14	pAG	10000	αCD5	4.17
15	pAG	5000	αCD5	3.91
16	pAG	2500	αCD5	4.17
17	pAG	20000	αCD46	1.24
18	pAG	10000	αCD46	1.13
19	pAG	5000	αCD46	1.32
20	pAG	2500	αCD46	0.78
21	pAG	20000	no Antibody	0.81
22	pAG	10000	no Antibody	0.82
23	pAG	5000	no Antibody	0.81
24	pAG	2500	no Antibody	0.7
25	pAG	20000	αCD3	68.6
26	pAG	10000	αCD3	44.5
27	pAG	5000	αCD3	19.6
28	pAG	2500	αCD3	17.9
29	pAG	20000	αHA	81.7
30	pAG	10000	αHA	21.2
31	pAG	5000	αHA	15.1
32	pAG	2500	αHA	12.6
33	pAG	20000	αCD5	14.6
34	pAG	10000	αCD5	4.97
35	pAG	5000	αCD5	4.19
36	pAG	2500	αCD5	4.07
37	pAG	20000	αCD46	0.88
38	pAG	10000	αCD46	0.82
39	pAG	5000	αCD46	0.6
40	pAG	2500	αCD46	1.49
41	pAG	20000	no Antibody	0.78
42	pAG	10000	no Antibody	0.71
43	pAG	5000	no Antibody	0.57
44	pAG	2500	no Antibody	0.29
45	pAG	20000	αCD3	46.4
46	pAG	10000	αCD3	40.1
47	pAG	5000	αCD3	12.7
48	pAG	2500	αCD3	11.9
49	pAG	20000	αHA	23.2
50	pAG	10000	αHA	13.7
51	pAG	5000	αHA	13.3
52	pAG	2500	αHA	10.6
53	pAG	20000	αCD5	6.23
54	pAG	10000	αCD5	4.1
55	pAG	5000	αCD5	4.72
56	pAG	2500	αCD5	6.88
57	pAG	20000	αCD46	0.97
58	pAG	10000	αCD46	0.98
59	pAG	5000	αCD46	0.7
60	pAG	2500	αCD46	0.81

## Sheet: S3f
	Virus	MOI	Antibody	value
1	SNAP1	2000	no Antibody	0.83
2	SNAP1	1000	no Antibody	0.38
3	SNAP1	500	no Antibody	0.25
4	SNAP1	250	no Antibody	0.16
5	SNAP1	2000	αCD3-BG	84.8
6	SNAP1	1000	αCD3-BG	66.1
7	SNAP1	500	αCD3-BG	38.8
8	SNAP1	250	αCD3-BG	22.7
9	SNAP1	2000	αHA-BG	50.3
10	SNAP1	1000	αHA-BG	30.6
11	SNAP1	500	αHA-BG	14.2
12	SNAP1	250	αHA-BG	7.7
13	SNAP1	2000	αCD5-BG	96.1
14	SNAP1	1000	αCD5-BG	81
15	SNAP1	500	αCD5-BG	49.8
16	SNAP1	250	αCD5-BG	28.2
17	SNAP1	2000	αCD46-BG	79
18	SNAP1	1000	αCD46-BG	75.4
19	SNAP1	500	αCD46-BG	41.3
20	SNAP1	250	αCD46-BG	22.4
21	SNAP1	2000	αHA	8.79
22	SNAP1	1000	αHA	2.21
23	SNAP1	500	αHA	0.31
24	SNAP1	250	αHA	0.46
25	SNAP1	2000	no Antibody	0.81
26	SNAP1	1000	no Antibody	0.33
27	SNAP1	500	no Antibody	0.21
28	SNAP1	250	no Antibody	0.13
29	SNAP1	2000	αCD3-BG	85.5
30	SNAP1	1000	αCD3-BG	65.1
31	SNAP1	500	αCD3-BG	37.6
32	SNAP1	250	αCD3-BG	22.7
33	SNAP1	2000	αHA-BG	51.2
34	SNAP1	1000	αHA-BG	29.1
35	SNAP1	500	αHA-BG	13.9
36	SNAP1	250	αHA-BG	8.94
37	SNAP1	2000	αCD5-BG	95.8
38	SNAP1	1000	αCD5-BG	80.2
39	SNAP1	500	αCD5-BG	51.9
40	SNAP1	250	αCD5-BG	30
41	SNAP1	2000	αCD46-BG	83.2
42	SNAP1	1000	αCD46-BG	70.1
43	SNAP1	500	αCD46-BG	41.4
44	SNAP1	250	αCD46-BG	23
45	SNAP1	2000	αHA	14.1
46	SNAP1	1000	αHA	4.92
47	SNAP1	500	αHA	0.28
48	SNAP1	250	αHA	0.39
49	SNAP1	2000	no Antibody	0.48
50	SNAP1	1000	no Antibody	8.2
51	SNAP1	500	no Antibody	0.26
52	SNAP1	250	no Antibody	0.17
53	SNAP1	2000	αCD3-BG	84.4
54	SNAP1	1000	αCD3-BG	65.5
55	SNAP1	500	αCD3-BG	38.8
56	SNAP1	250	αCD3-BG	23.3
57	SNAP1	2000	αHA-BG	51.6
58	SNAP1	1000	αHA-BG	27.8
59	SNAP1	500	αHA-BG	15.3
60	SNAP1	250	αHA-BG	8.93
61	SNAP1	2000	αCD5-BG	96.6
62	SNAP1	1000	αCD5-BG	81.6
63	SNAP1	500	αCD5-BG	52.4
64	SNAP1	250	αCD5-BG	30.5
65	SNAP1	2000	αCD46-BG	77.1
66	SNAP1	1000	αCD46-BG	73.5
67	SNAP1	500	αCD46-BG	47.1
68	SNAP1	250	αCD46-BG	23.9
69	SNAP1	2000	αHA	15.5
70	SNAP1	1000	αHA	6.34
71	SNAP1	500	αHA	34.9
72	SNAP1	250	αHA	31.3
73	SNAP2	2000	no Antibody	0.78
74	SNAP2	1000	no Antibody	0.36
75	SNAP2	500	no Antibody	0.22
76	SNAP2	250	no Antibody	0.16
77	SNAP2	2000	αCD3-BG	83.8
78	SNAP2	1000	αCD3-BG	62.3
79	SNAP2	500	αCD3-BG	36.4
80	SNAP2	250	αCD3-BG	20.5
81	SNAP2	2000	αHA-BG	51.7
82	SNAP2	1000	αHA-BG	29.8
83	SNAP2	500	αHA-BG	15
84	SNAP2	250	αHA-BG	8.09
85	SNAP2	2000	αCD5-BG	92.7
86	SNAP2	1000	αCD5-BG	74.2
87	SNAP2	500	αCD5-BG	42
88	SNAP2	250	αCD5-BG	22.2
89	SNAP2	2000	αCD46-BG	71.6
90	SNAP2	1000	αCD46-BG	57.9
91	SNAP2	500	αCD46-BG	44.5
92	SNAP2	250	αCD46-BG	21.7
93	SNAP2	2000	αHA	4.69
94	SNAP2	1000	αHA	0.53
95	SNAP2	500	αHA	0.36
96	SNAP2	250	αHA	0.71
97	SNAP2	2000	no Antibody	0.67
98	SNAP2	1000	no Antibody	0.17
99	SNAP2	500	no Antibody	0.21
100	SNAP2	250	no Antibody	0.23
101	SNAP2	2000	αCD3-BG	81.7
102	SNAP2	1000	αCD3-BG	61.7
103	SNAP2	500	αCD3-BG	37.1
104	SNAP2	250	αCD3-BG	20.5
105	SNAP2	2000	αHA-BG	48.2
106	SNAP2	1000	αHA-BG	26.8
107	SNAP2	500	αHA-BG	13.6
108	SNAP2	250	αHA-BG	6.86
109	SNAP2	2000	αCD5-BG	93.1
110	SNAP2	1000	αCD5-BG	73.8
111	SNAP2	500	αCD5-BG	43.3
112	SNAP2	250	αCD5-BG	23.7
113	SNAP2	2000	αCD46-BG	82.6
114	SNAP2	1000	αCD46-BG	64.3
115	SNAP2	500	αCD46-BG	47.1
116	SNAP2	250	αCD46-BG	21.4
117	SNAP2	2000	αHA	3.58
118	SNAP2	1000	αHA	0.51
119	SNAP2	500	αHA	0.71
120	SNAP2	250	αHA	1.78
121	SNAP2	2000	no Antibody	0.44
122	SNAP2	1000	no Antibody	0.29
123	SNAP2	500	no Antibody	0.15
124	SNAP2	250	no Antibody	0.53
125	SNAP2	2000	αCD3-BG	81.4
126	SNAP2	1000	αCD3-BG	61.7
127	SNAP2	500	αCD3-BG	34.5
128	SNAP2	250	αCD3-BG	21.2
129	SNAP2	2000	αHA-BG	47.9
130	SNAP2	1000	αHA-BG	27
131	SNAP2	500	αHA-BG	13.7
132	SNAP2	250	αHA-BG	8.5
133	SNAP2	2000	αCD5-BG	93.7
134	SNAP2	1000	αCD5-BG	72.5
135	SNAP2	500	αCD5-BG	44.4
136	SNAP2	250	αCD5-BG	21.7
137	SNAP2	2000	αCD46-BG	82.6
138	SNAP2	1000	αCD46-BG	63.4
139	SNAP2	500	αCD46-BG	44
140	SNAP2	250	αCD46-BG	20.7
141	SNAP2	2000	αHA	3.81
142	SNAP2	1000	αHA	0.6
143	SNAP2	500	αHA	0.46
144	SNAP2	250	αHA	2.2

## Sheet: S3h
	value	dose	env	MOI
1	26.8	5	VSV-G	2000
2	25.1	5	VSV-G	2000
3	24.7	5	VSV-G	2000
4	17.7	2.5	VSV-G	1000
5	18.3	2.5	VSV-G	1000
6	19.4	2.5	VSV-G	1000
7	13.2	1.25	VSV-G	500
8	12.9	1.25	VSV-G	500
9	13.1	1.25	VSV-G	500
10	6.88	0.625	VSV-G	250
11	8.32	0.625	VSV-G	250
12	9.12	0.625	VSV-G	250
13	0.25	5	no Antibody	2000
14	0.25	5	no Antibody	2000
15	0.26	5	no Antibody	2000
16	0.29	2.5	no Antibody	1000
17	0.29	2.5	no Antibody	1000
18	0.38	2.5	no Antibody	1000
19	0.21	1.25	no Antibody	500
20	0.25	1.25	no Antibody	500
21	0.4	1.25	no Antibody	500
22	0.22	0.625	no Antibody	250
23	0.22	0.625	no Antibody	250
24	0.22	0.625	no Antibody	250
25	0.26	5	αCD20-BG	2000
26	0.35	5	αCD20-BG	2000
27	0.39	5	αCD20-BG	2000
28	0.26	2.5	αCD20-BG	1000
29	0.58	2.5	αCD20-BG	1000
30	0.61	2.5	αCD20-BG	1000
31	0.48	1.25	αCD20-BG	500
32	0.44	1.25	αCD20-BG	500
33	0.36	1.25	αCD20-BG	500
34	0.28	0.625	αCD20-BG	250
35	0.29	0.625	αCD20-BG	250
36	0.22	0.625	αCD20-BG	250
37	12.8	5	αCD117-BG	2000
38	13.8	5	αCD117-BG	2000
39	13.2	5	αCD117-BG	2000
40	9.32	2.5	αCD117-BG	1000
41	9.27	2.5	αCD117-BG	1000
42	9.34	2.5	αCD117-BG	1000
43	6.48	1.25	αCD117-BG	500
44	6.47	1.25	αCD117-BG	500
45	6.87	1.25	αCD117-BG	500
46	4.33	0.625	αCD117-BG	250
47	4.9	0.625	αCD117-BG	250
48	4.91	0.625	αCD117-BG	250
49	0.32	0	αCD117-BG	0
50	0.32	0	αCD117-BG	0
51	0.3	0	αCD117-BG	0
52	0.44	0	αCD20-BG	0
53	0.52	0	αCD20-BG	0
54	0.59	0	αCD20-BG	0
55	0.53	0	no Antibody	0
56	0.57	0	no Antibody	0
57	0.52	0	no Antibody	0
58	0.41	0	VSV-G	0
59	0.37	0	VSV-G	0
60	0.22	0	VSV-G	0
