# Supplementary material for: Cell type-specific delivery by modular envelope design
Source: Nat Commun. 2023 Aug 23;14:5141. doi: 10.1038/s41467-023-40788-8 (PMC10447438; doi:10.1038/s41467-023-40788-8)
Supplement: Supplementary file 8 — Source Data [file 41467_2023_40788_MOESM8_ESM.zip › Supplement_SourceData/Figure4.xlsx]

## Sheet: Figure 4c-left
	Sample.	value	env	henv	antibody	dose	Cells	MOI
1	04-Well-A7.fcs	30	COCVmut	no	αHLA-A2	0.01	WT	31
2	04-Well-A8.fcs	15.4	COCVmut	no	αHLA-A2	0.005	WT	16
3	04-Well-A9.fcs	4.98	COCVmut	no	αHLA-A2	0.0025	WT	8
4	04-Well-A10.fcs	2.67	COCVmut	no	αHLA-A2	0.00125	WT	4
5	04-Well-A11.fcs	0.85	COCVmut	no	αHLA-A2	0.000625	WT	2
6	04-Well-A12.fcs	0.43	COCVmut	no	αHLA-A2	0.0003125	WT	1
7	04-Well-B7.fcs	27.9	COCVmut	no	αHLA-A2	0.01	WT	31
8	04-Well-B8.fcs	14.4	COCVmut	no	αHLA-A2	0.005	WT	16
9	04-Well-B9.fcs	4.83	COCVmut	no	αHLA-A2	0.0025	WT	8
10	04-Well-B10.fcs	1.56	COCVmut	no	αHLA-A2	0.00125	WT	4
11	04-Well-B11.fcs	1.04	COCVmut	no	αHLA-A2	0.000625	WT	2
12	04-Well-B12.fcs	0.31	COCVmut	no	αHLA-A2	0.0003125	WT	1
13	04-Well-C7.fcs	28.6	COCVmut	no	αHLA-A2	0.01	WT	31
14	04-Well-C8.fcs	15.9	COCVmut	no	αHLA-A2	0.005	WT	16
15	04-Well-C9.fcs	5.25	COCVmut	no	αHLA-A2	0.0025	WT	8
16	04-Well-C10.fcs	2.64	COCVmut	no	αHLA-A2	0.00125	WT	4
17	04-Well-C11.fcs	1.15	COCVmut	no	αHLA-A2	0.000625	WT	2
18	04-Well-C12.fcs	0.35	COCVmut	no	αHLA-A2	0.0003125	WT	1
19	04-Well-D7.fcs	29.2	COCVmut	no	αHLA-A2	0.01	WT	31
20	04-Well-D8.fcs	14.6	COCVmut	no	αHLA-A2	0.005	WT	16
21	04-Well-D9.fcs	6.03	COCVmut	no	αHLA-A2	0.0025	WT	8
22	04-Well-D10.fcs	2.32	COCVmut	no	αHLA-A2	0.00125	WT	4
23	04-Well-D11.fcs	0.58	COCVmut	no	αHLA-A2	0.000625	WT	2
24	04-Well-D12.fcs	0.59	COCVmut	no	αHLA-A2	0.0003125	WT	1
25	04-Well-E7.fcs	8.86	COCVmut	no	no Antibody	0.01	WT	31
26	04-Well-E8.fcs	5.28	COCVmut	no	no Antibody	0.005	WT	16
27	04-Well-E9.fcs	1.56	COCVmut	no	no Antibody	0.0025	WT	8
28	04-Well-E10.fcs	0.64	COCVmut	no	no Antibody	0.00125	WT	4
29	04-Well-E11.fcs	0.5	COCVmut	no	no Antibody	0.000625	WT	2
30	04-Well-E12.fcs	0.38	COCVmut	no	no Antibody	0.0003125	WT	1
31	04-Well-F7.fcs	9.34	COCVmut	no	no Antibody	0.01	WT	31
32	04-Well-F8.fcs	5.4	COCVmut	no	no Antibody	0.005	WT	16
33	04-Well-F9.fcs	2.47	COCVmut	no	no Antibody	0.0025	WT	8
34	04-Well-F10.fcs	1.28	COCVmut	no	no Antibody	0.00125	WT	4
35	04-Well-F11.fcs	0.41	COCVmut	no	no Antibody	0.000625	WT	2
36	04-Well-F12.fcs	0.31	COCVmut	no	no Antibody	0.0003125	WT	1
37	04-Well-G7.fcs	8.61	COCVmut	no	no Antibody	0.01	WT	31
38	04-Well-G8.fcs	5.59	COCVmut	no	no Antibody	0.005	WT	16
39	04-Well-G9.fcs	2.27	COCVmut	no	no Antibody	0.0025	WT	8
40	04-Well-G10.fcs	1.02	COCVmut	no	no Antibody	0.00125	WT	4
41	04-Well-G11.fcs	0.54	COCVmut	no	no Antibody	0.000625	WT	2
42	04-Well-G12.fcs	0.27	COCVmut	no	no Antibody	0.0003125	WT	1
43	04-Well-H7.fcs	8.79	COCVmut	no	no Antibody	0.01	WT	31
44	04-Well-H8.fcs	4.51	COCVmut	no	no Antibody	0.005	WT	16
45	04-Well-H9.fcs	2.65	COCVmut	no	no Antibody	0.0025	WT	8
46	04-Well-H10.fcs	1.07	COCVmut	no	no Antibody	0.00125	WT	4
47	04-Well-H11.fcs	0.7	COCVmut	no	no Antibody	0.000625	WT	2
48	04-Well-H12.fcs	0.44	COCVmut	no	no Antibody	0.0003125	WT	1

## Sheet: Figure 4c-right
	Sample.	value	env	henv	antibody	dose	Cells	MOI
1	03-Well-A7.fcs	9.03	COCVmut	no	αHLA-A2	0.01	B2M-	31
2	03-Well-A8.fcs	4.65	COCVmut	no	αHLA-A2	0.005	B2M-	16
3	03-Well-A9.fcs	2.44	COCVmut	no	αHLA-A2	0.0025	B2M-	8
4	03-Well-A10.fcs	1.01	COCVmut	no	αHLA-A2	0.00125	B2M-	4
5	03-Well-A11.fcs	0.49	COCVmut	no	αHLA-A2	0.000625	B2M-	2
6	03-Well-A12.fcs	0.47	COCVmut	no	αHLA-A2	0.0003125	B2M-	1
7	03-Well-B7.fcs	8.6	COCVmut	no	αHLA-A2	0.01	B2M-	31
8	03-Well-B8.fcs	4.79	COCVmut	no	αHLA-A2	0.005	B2M-	16
9	03-Well-B9.fcs	2.18	COCVmut	no	αHLA-A2	0.0025	B2M-	8
10	03-Well-B10.fcs	0.83	COCVmut	no	αHLA-A2	0.00125	B2M-	4
11	03-Well-B11.fcs	0.65	COCVmut	no	αHLA-A2	0.000625	B2M-	2
12	03-Well-B12.fcs	0.36	COCVmut	no	αHLA-A2	0.0003125	B2M-	1
13	03-Well-C7.fcs	9.44	COCVmut	no	αHLA-A2	0.01	B2M-	31
14	03-Well-C8.fcs	4.4	COCVmut	no	αHLA-A2	0.005	B2M-	16
15	03-Well-C9.fcs	2.83	COCVmut	no	αHLA-A2	0.0025	B2M-	8
16	03-Well-C10.fcs	1.14	COCVmut	no	αHLA-A2	0.00125	B2M-	4
17	03-Well-C11.fcs	0.65	COCVmut	no	αHLA-A2	0.000625	B2M-	2
18	03-Well-C12.fcs	0.37	COCVmut	no	αHLA-A2	0.0003125	B2M-	1
19	03-Well-D7.fcs	9.81	COCVmut	no	αHLA-A2	0.01	B2M-	31
20	03-Well-D8.fcs	5.3	COCVmut	no	αHLA-A2	0.005	B2M-	16
21	03-Well-D9.fcs	1.86	COCVmut	no	αHLA-A2	0.0025	B2M-	8
22	03-Well-D10.fcs	1.67	COCVmut	no	αHLA-A2	0.00125	B2M-	4
23	03-Well-D11.fcs	0.56	COCVmut	no	αHLA-A2	0.000625	B2M-	2
24	03-Well-D12.fcs	0.31	COCVmut	no	αHLA-A2	0.0003125	B2M-	1
25	03-Well-E7.fcs	8.61	COCVmut	no	no Antibody	0.01	B2M-	31
26	03-Well-E8.fcs	4.18	COCVmut	no	no Antibody	0.005	B2M-	16
27	03-Well-E9.fcs	2.47	COCVmut	no	no Antibody	0.0025	B2M-	8
28	03-Well-E10.fcs	1.03	COCVmut	no	no Antibody	0.00125	B2M-	4
29	03-Well-E11.fcs	0.59	COCVmut	no	no Antibody	0.000625	B2M-	2
30	03-Well-E12.fcs	0.25	COCVmut	no	no Antibody	0.0003125	B2M-	1
31	03-Well-F7.fcs	8.64	COCVmut	no	no Antibody	0.01	B2M-	31
32	03-Well-F8.fcs	4.08	COCVmut	no	no Antibody	0.005	B2M-	16
33	03-Well-F9.fcs	1.7	COCVmut	no	no Antibody	0.0025	B2M-	8
34	03-Well-F10.fcs	1.53	COCVmut	no	no Antibody	0.00125	B2M-	4
35	03-Well-F11.fcs	0.54	COCVmut	no	no Antibody	0.000625	B2M-	2
36	03-Well-F12.fcs	0.43	COCVmut	no	no Antibody	0.0003125	B2M-	1
37	03-Well-G7.fcs	9.03	COCVmut	no	no Antibody	0.01	B2M-	31
38	03-Well-G8.fcs	5.09	COCVmut	no	no Antibody	0.005	B2M-	16
39	03-Well-G9.fcs	2.31	COCVmut	no	no Antibody	0.0025	B2M-	8
40	03-Well-G10.fcs	1.15	COCVmut	no	no Antibody	0.00125	B2M-	4
41	03-Well-G11.fcs	0.52	COCVmut	no	no Antibody	0.000625	B2M-	2
42	03-Well-G12.fcs	0.58	COCVmut	no	no Antibody	0.0003125	B2M-	1
43	03-Well-H7.fcs	7.54	COCVmut	no	no Antibody	0.01	B2M-	31
44	03-Well-H8.fcs	5.01	COCVmut	no	no Antibody	0.005	B2M-	16
45	03-Well-H9.fcs	1.99	COCVmut	no	no Antibody	0.0025	B2M-	8
46	03-Well-H10.fcs	0.88	COCVmut	no	no Antibody	0.00125	B2M-	4
47	03-Well-H11.fcs	0.57	COCVmut	no	no Antibody	0.000625	B2M-	2
48	03-Well-H12.fcs	0.65	COCVmut	no	no Antibody	0.0003125	B2M-	1

## Sheet: Figure 4d
	ID	name	family	variable	value
1	CHHF_GPC	Chapare hemorrhagic fever virus	Arenaviridae	without AB	0.64
2	GTOV_GPC	Guanarito virus	Arenaviridae	without AB	1.07
3	JUNV_GPC	Junin virus	Arenaviridae	without AB	1.07
4	LASV_GPC	Lassa virus	Arenaviridae	without AB	29.6
5	LCMV_GPC	Lujo virus	Arenaviridae	without AB	4.93
6	LUHF_GPC	Lymphocytic choriomeningitis virus	Arenaviridae	without AB	1.96
7	MACV_GPC	Machupo virus	Arenaviridae	without AB	1.78
8	PICV_GPC	Pichinde virus	Arenaviridae	without AB	1.67
9	SABV_GPC	Sabia virus	Arenaviridae	without AB	1.19
10	WWAV_GPC	Whitewater Arroyo virus	Arenaviridae	without AB	5.12
11	BoDV1_G	Borna disease virus 1	Bornaviridae	without AB	0.75
12	BoDV2_G	Borna disease virus 2	Bornaviridae	without AB	0.23
13	VSBV_G	Variegated Squirrel Bornavirus	Bornaviridae	without AB	0.06
14	BRV_GP	Blue River virus	Bunyaviridae	without AB	0.08
15	CCFH_GP	Crimean-Congo hemorrhagic fever virus	Bunyaviridae	without AB	0.31
16	OROV_GP	Oropouche virus	Bunyaviridae	without AB	0.6
17	HTNV_GP	Hantaan virus	Bunyaviridae	without AB	1.98
18	DUGV_GP	Dugbe virus	Bunyaviridae	without AB	0.07
19	LACV_GP	La Crosse virus	Bunyaviridae	without AB	4.43
20	RVFV_GP	Rift valley fever virus	Bunyaviridae	without AB	0.76
21	PUUV_GP	Puumala virus	Bunyaviridae	without AB	0.01
22	PTV_GP	Punta toro phlebovirus	Bunyaviridae	without AB	0.18
23	SARS-CoV_S	Human SARS coronavirus	Coronaviridae	without AB	0.25
24	MERS-CoV_S	MERS coronavirus	Coronaviridae	without AB	0.04
25	SARS-CoV-2_Sdel18	SARS2 coronavirus	Coronaviridae	without AB	0.5
26	EBOV_GP	Ebola virus	Filoviridae	without AB	18
27	MARV_GP	Lake victoria Marburgvirus	Filoviridae	without AB	18.7
28	DENV2_PrME	Dengue virus 2	Flaviviridae	without AB	0.44
29	DENV3_PrME	Dengue virus 3	Flaviviridae	without AB	0.13
30	DENV4_PrME	Dengue virus 4	Flaviviridae	without AB	0.13
31	HCV_E1	Hepatitis C virus	Flaviviridae	without AB	0.52
32	HCV_E1E2	Hepatitis C virus	Flaviviridae	without AB	0.75
33	HCV_E2	Hepatitis C virus	Flaviviridae	without AB	1.4
34	JEV_prME	Japanese encephalitis virus	Flaviviridae	without AB	0.15
35	LIV_PrME	Louping ill virus	Flaviviridae	without AB	0.26
36	MVEV_PrME	Murray valley encephalitis virus	Flaviviridae	without AB	0.7
37	POWV_PrME	Tick-borne powassan virus	Flaviviridae	without AB	0.13
38	SLEV_PrME	St. Louis encephalitis virus	Flaviviridae	without AB	0.16
39	TBEV_PrME	Tick-borne encephalitis virus	Flaviviridae	without AB	0.3
40	YFV_PrME	Yellow fever virus	Flaviviridae	without AB	0.54
41	ZIKV_PrME	Zika virus	Flaviviridae	without AB	0.15
42	KUNV_PrME	Kunjin virus	Flaviviridae	without AB	0.13
43	DENV1_PrME	Dengue virus 1	Flaviviridae	without AB	0.04
44	WNV_PrME	West Nile Virus	Flaviviridae	without AB	0.08
45	DHOV_GP	Dhori virus	Orthomyxoviridae	without AB	37.9
46	FLUCV	Influenza C virus	Orthomyxoviridae	without AB	2.41
47	FLUAV_HA	Influenza A virus	Orthomyxoviridae	without AB	0.04
48	QRFV_Hyp	Quaranfil quaranjavirus	Orthomyxoviridae	without AB	0.39
49	FLUBV_HA	Influenza B virus	Orthomyxoviridae	without AB	0.49
50	MV_H/F	Measles virus	Paramyxoviridae	without AB	0.07
51	NiV_H/F	Nipah virus	Paramyxoviridae	without AB	0.21
52	SeV_HN	Sendai virus	Paramyxoviridae	without AB	0.16
53	HeV_G	Hendra virus	Paramyxoviridae	without AB	0.06
54	ALV_Env	Avian Leukosis virus	Retroviridae	without AB	0.14
55	BFV_Env	Bovine Foamy virus	Retroviridae	without AB	0.18
56	BLV_Env	Bovine Leukemia virus	Retroviridae	without AB	0.42
57	EIAV_Env	Equine infectious anemia virus	Retroviridae	without AB	0.1
58	FeLV_Env	Feline Leukemia virus	Retroviridae	without AB	0.19
59	FFV_Env	Feline Foamy Virus	Retroviridae	without AB	0.68
60	FIV_Env	Feline Immunodeficiency virus	Retroviridae	without AB	0.4
61	GALV_Env	Gibbon Ape Leukemia virus	Retroviridae	without AB	0.05
62	HFV_Env	human Spumaretrovirus	Retroviridae	without AB	0.14
63	HIV1_Env	HIV1	Retroviridae	without AB	0.25
64	HIV2_Env	HIV2	Retroviridae	without AB	0.13
65	HTLV1_Env	Human T-lymphotropic virus 1	Retroviridae	without AB	0.15
66	HTLV2_Env	Human T-lymphotropic virus 2	Retroviridae	without AB	0.06
67	JRSV_Env	Jaagsiekte sheep retrovirus	Retroviridae	without AB	0.06
68	MLV_Env	Murine Leukemia virus	Retroviridae	without AB	0.17
69	MMTV_Env	Mouse Mammary Tumor virus	Retroviridae	without AB	0.17
70	MVV_Env	Maedi-visna virus	Retroviridae	without AB	0.54
71	PERV_Env	Porcine Endogenous Retrovirus	Retroviridae	without AB	0.08
72	RSV_Env	Rous Sarcoma virus	Retroviridae	without AB	1.4
73	SFV_Env	Simian Foamy Virus	Retroviridae	without AB	0.18
74	SnRV_Env	Snakehead Retrovirus	Retroviridae	without AB	0.15
75	SRV_Env	Simian Retrovirus	Retroviridae	without AB	0.25
76	WDSV_Env	Walleye dermal sarcoma virus	Retroviridae	without AB	0.04
77	Bless	Baboon Endogenous Retrovirus	Retroviridae	without AB	1.05
78	ABLV_G	Australian bat lyssavirus	Rhabdoviridae	without AB	0.14
79	DUVV_G	Duvenhage virus	Rhabdoviridae	without AB	5.54
80	EBLV-1_G	European bat lyssavirus	Rhabdoviridae	without AB	6.78
81	ISFV_G	Isfahan virus	Rhabdoviridae	without AB	47.2
82	MOKV_G	Mokola virus	Rhabdoviridae	without AB	10.7
83	RV_G	Rabies virus	Rhabdoviridae	without AB	12.9
84	VSAV_G	Vesicular Stomatitis Arizona virus	Rhabdoviridae	without AB	83.7
85	VSIV_G	Vesicular Stomatitis Indiana virus	Rhabdoviridae	without AB	95.5
86	CHIKV_E1E2	Chikungunya virus	Togaviridae	without AB	7.78
87	EEE_E1E2	Eastern equine encephalitis virus	Togaviridae	without AB	7.12
88	MAYV_E1E2	Mayaro virus	Togaviridae	without AB	0.22
89	ONNV_E1E2	Onyong-nyong virus	Togaviridae	without AB	6.31
90	RuV_E1E2	Rubella virus	Togaviridae	without AB	0.26
91	SFV_E1E2	Semliki Forest virus	Togaviridae	without AB	84
92	m168	engineered Sindbis virus	Togaviridae	without AB	0.44
93	no env	none		without AB	0.1
94	BC only	none		without AB	0.26
95	empty	none		without AB	0.02
96	CHHF_GPC	Chapare hemorrhagic fever virus	Arenaviridae	anti-MHC-I	0.43
97	GTOV_GPC	Guanarito virus	Arenaviridae	anti-MHC-I	1.51
98	JUNV_GPC	Junin virus	Arenaviridae	anti-MHC-I	2.54
99	LASV_GPC	Lassa virus	Arenaviridae	anti-MHC-I	29.1
100	LCMV_GPC	Lujo virus	Arenaviridae	anti-MHC-I	12
101	LUHF_GPC	Lymphocytic choriomeningitis virus	Arenaviridae	anti-MHC-I	3.1
102	MACV_GPC	Machupo virus	Arenaviridae	anti-MHC-I	3.5
103	PICV_GPC	Pichinde virus	Arenaviridae	anti-MHC-I	0.8
104	SABV_GPC	Sabia virus	Arenaviridae	anti-MHC-I	0.72
105	WWAV_GPC	Whitewater Arroyo virus	Arenaviridae	anti-MHC-I	4.91
106	BoDV1_G	Borna disease virus 1	Bornaviridae	anti-MHC-I	0.06
107	BoDV2_G	Borna disease virus 2	Bornaviridae	anti-MHC-I	0.07
108	VSBV_G	Variegated Squirrel Bornavirus	Bornaviridae	anti-MHC-I	0.04
109	BRV_GP	Blue River virus	Bunyaviridae	anti-MHC-I	0
110	CCFH_GP	Crimean-Congo hemorrhagic fever virus	Bunyaviridae	anti-MHC-I	0.06
111	OROV_GP	Oropouche virus	Bunyaviridae	anti-MHC-I	0.17
112	HTNV_GP	Hantaan virus	Bunyaviridae	anti-MHC-I	2
113	DUGV_GP	Dugbe virus	Bunyaviridae	anti-MHC-I	0.21
114	LACV_GP	La Crosse virus	Bunyaviridae	anti-MHC-I	5.12
115	RVFV_GP	Rift valley fever virus	Bunyaviridae	anti-MHC-I	1.02
116	PUUV_GP	Puumala virus	Bunyaviridae	anti-MHC-I	0.03
117	PTV_GP	Punta toro phlebovirus	Bunyaviridae	anti-MHC-I	0.63
118	SARS-CoV_S	Human SARS coronavirus	Coronaviridae	anti-MHC-I	0.02
119	MERS-CoV_S	MERS coronavirus	Coronaviridae	anti-MHC-I	0.09
120	SARS-CoV-2_Sdel18	SARS2 coronavirus	Coronaviridae	anti-MHC-I	0.42
121	EBOV_GP	Ebola virus	Filoviridae	anti-MHC-I	40.4
122	MARV_GP	Lake victoria Marburgvirus	Filoviridae	anti-MHC-I	46.1
123	DENV2_PrME	Dengue virus 2	Flaviviridae	anti-MHC-I	0.11
124	DENV3_PrME	Dengue virus 3	Flaviviridae	anti-MHC-I	0.03
125	DENV4_PrME	Dengue virus 4	Flaviviridae	anti-MHC-I	0
126	HCV_E1	Hepatitis C virus	Flaviviridae	anti-MHC-I	0.04
127	HCV_E1E2	Hepatitis C virus	Flaviviridae	anti-MHC-I	0.03
128	HCV_E2	Hepatitis C virus	Flaviviridae	anti-MHC-I	0.52
129	JEV_prME	Japanese encephalitis virus	Flaviviridae	anti-MHC-I	0.08
130	LIV_PrME	Louping ill virus	Flaviviridae	anti-MHC-I	0.06
131	MVEV_PrME	Murray valley encephalitis virus	Flaviviridae	anti-MHC-I	0.22
132	POWV_PrME	Tick-borne powassan virus	Flaviviridae	anti-MHC-I	0.07
133	SLEV_PrME	St. Louis encephalitis virus	Flaviviridae	anti-MHC-I	0.07
134	TBEV_PrME	Tick-borne encephalitis virus	Flaviviridae	anti-MHC-I	0.03
135	YFV_PrME	Yellow fever virus	Flaviviridae	anti-MHC-I	0.22
136	ZIKV_PrME	Zika virus	Flaviviridae	anti-MHC-I	0.03
137	KUNV_PrME	Kunjin virus	Flaviviridae	anti-MHC-I	0.03
138	DENV1_PrME	Dengue virus 1	Flaviviridae	anti-MHC-I	0.02
139	WNV_PrME	West Nile Virus	Flaviviridae	anti-MHC-I	0.14
140	DHOV_GP	Dhori virus	Orthomyxoviridae	anti-MHC-I	94.4
141	FLUCV	Influenza C virus	Orthomyxoviridae	anti-MHC-I	0.11
142	FLUAV_HA	Influenza A virus	Orthomyxoviridae	anti-MHC-I	0.11
143	QRFV_Hyp	Quaranfil quaranjavirus	Orthomyxoviridae	anti-MHC-I	3.8
144	FLUBV_HA	Influenza B virus	Orthomyxoviridae	anti-MHC-I	0.53
145	MV_H/F	Measles virus	Paramyxoviridae	anti-MHC-I	0.04
146	NiV_H/F	Nipah virus	Paramyxoviridae	anti-MHC-I	0.19
147	SeV_HN	Sendai virus	Paramyxoviridae	anti-MHC-I	0.15
148	HeV_G	Hendra virus	Paramyxoviridae	anti-MHC-I	0.03
149	ALV_Env	Avian Leukosis virus	Retroviridae	anti-MHC-I	0.04
150	BFV_Env	Bovine Foamy virus	Retroviridae	anti-MHC-I	0.02
151	BLV_Env	Bovine Leukemia virus	Retroviridae	anti-MHC-I	0.21
152	EIAV_Env	Equine infectious anemia virus	Retroviridae	anti-MHC-I	0
153	FeLV_Env	Feline Leukemia virus	Retroviridae	anti-MHC-I	0.02
154	FFV_Env	Feline Foamy Virus	Retroviridae	anti-MHC-I	1.13
155	FIV_Env	Feline Immunodeficiency virus	Retroviridae	anti-MHC-I	0.06
156	GALV_Env	Gibbon Ape Leukemia virus	Retroviridae	anti-MHC-I	0.02
157	HFV_Env	human Spumaretrovirus	Retroviridae	anti-MHC-I	0
158	HIV1_Env	HIV1	Retroviridae	anti-MHC-I	0.1
159	HIV2_Env	HIV2	Retroviridae	anti-MHC-I	0.04
160	HTLV1_Env	Human T-lymphotropic virus 1	Retroviridae	anti-MHC-I	0
161	HTLV2_Env	Human T-lymphotropic virus 2	Retroviridae	anti-MHC-I	0.02
162	JRSV_Env	Jaagsiekte sheep retrovirus	Retroviridae	anti-MHC-I	0.11
163	MLV_Env	Murine Leukemia virus	Retroviridae	anti-MHC-I	0.08
164	MMTV_Env	Mouse Mammary Tumor virus	Retroviridae	anti-MHC-I	0.07
165	MVV_Env	Maedi-visna virus	Retroviridae	anti-MHC-I	0.19
166	PERV_Env	Porcine Endogenous Retrovirus	Retroviridae	anti-MHC-I	0.13
167	RSV_Env	Rous Sarcoma virus	Retroviridae	anti-MHC-I	2.62
168	SFV_Env	Simian Foamy Virus	Retroviridae	anti-MHC-I	0.12
169	SnRV_Env	Snakehead Retrovirus	Retroviridae	anti-MHC-I	0.08
170	SRV_Env	Simian Retrovirus	Retroviridae	anti-MHC-I	0.13
171	WDSV_Env	Walleye dermal sarcoma virus	Retroviridae	anti-MHC-I	0.01
172	Bless	Baboon Endogenous Retrovirus	Retroviridae	anti-MHC-I	0.38
173	ABLV_G	Australian bat lyssavirus	Rhabdoviridae	anti-MHC-I	0.02
174	DUVV_G	Duvenhage virus	Rhabdoviridae	anti-MHC-I	27.8
175	EBLV-1_G	European bat lyssavirus	Rhabdoviridae	anti-MHC-I	37.7
176	ISFV_G	Isfahan virus	Rhabdoviridae	anti-MHC-I	89.4
177	MOKV_G	Mokola virus	Rhabdoviridae	anti-MHC-I	82.8
178	RV_G	Rabies virus	Rhabdoviridae	anti-MHC-I	49.8
179	VSAV_G	Vesicular Stomatitis Arizona virus	Rhabdoviridae	anti-MHC-I	98.3
180	VSIV_G	Vesicular Stomatitis Indiana virus	Rhabdoviridae	anti-MHC-I	99.5
181	CHIKV_E1E2	Chikungunya virus	Togaviridae	anti-MHC-I	61.4
182	EEE_E1E2	Eastern equine encephalitis virus	Togaviridae	anti-MHC-I	63.2
183	MAYV_E1E2	Mayaro virus	Togaviridae	anti-MHC-I	0.02
184	ONNV_E1E2	Onyong-nyong virus	Togaviridae	anti-MHC-I	51.1
185	RuV_E1E2	Rubella virus	Togaviridae	anti-MHC-I	0.52
186	SFV_E1E2	Semliki Forest virus	Togaviridae	anti-MHC-I	99.9
187	m168	engineered Sindbis virus	Togaviridae	anti-MHC-I	14.9
188	no env	none		anti-MHC-I	0.13
189	BC only	none		anti-MHC-I	0.3
190	empty	none		anti-MHC-I	0.03

## Sheet: Figure 4f-left
	Sample.	value	env	henv	antibody	dose	Cells	MOI
1	02-Well-A1.fcs	17.4	gp64	pAG	αHLA-A2	0.01	WT	16
2	02-Well-A2.fcs	9.05	gp64	pAG	αHLA-A2	0.005	WT	8
3	02-Well-A3.fcs	4.33	gp64	pAG	αHLA-A2	0.0025	WT	4
4	02-Well-A4.fcs	2.21	gp64	pAG	αHLA-A2	0.00125	WT	2
5	02-Well-A5.fcs	1	gp64	pAG	αHLA-A2	0.000625	WT	1
6	02-Well-A6.fcs	0.53	gp64	pAG	αHLA-A2	0.0003125	WT	0
7	02-Well-B1.fcs	17.1	gp64	pAG	αHLA-A2	0.01	WT	16
8	02-Well-B2.fcs	8.46	gp64	pAG	αHLA-A2	0.005	WT	8
9	02-Well-B3.fcs	4.22	gp64	pAG	αHLA-A2	0.0025	WT	4
10	02-Well-B4.fcs	2.33	gp64	pAG	αHLA-A2	0.00125	WT	2
11	02-Well-B5.fcs	0.96	gp64	pAG	αHLA-A2	0.000625	WT	1
12	02-Well-B6.fcs	0.5	gp64	pAG	αHLA-A2	0.0003125	WT	0
13	02-Well-C1.fcs	16.6	gp64	pAG	αHLA-A2	0.01	WT	16
14	02-Well-C2.fcs	7.78	gp64	pAG	αHLA-A2	0.005	WT	8
15	02-Well-C3.fcs	3.82	gp64	pAG	αHLA-A2	0.0025	WT	4
16	02-Well-C4.fcs	1.86	gp64	pAG	αHLA-A2	0.00125	WT	2
17	02-Well-C5.fcs	1.03	gp64	pAG	αHLA-A2	0.000625	WT	1
18	02-Well-C6.fcs	0.42	gp64	pAG	αHLA-A2	0.0003125	WT	0
19	02-Well-D1.fcs	17.2	gp64	pAG	αHLA-A2	0.01	WT	16
20	02-Well-D2.fcs	8.12	gp64	pAG	αHLA-A2	0.005	WT	8
21	02-Well-D3.fcs	3.93	gp64	pAG	αHLA-A2	0.0025	WT	4
22	02-Well-D4.fcs	2.39	gp64	pAG	αHLA-A2	0.00125	WT	2
23	02-Well-D5.fcs	1.22	gp64	pAG	αHLA-A2	0.000625	WT	1
24	02-Well-D6.fcs	0.39	gp64	pAG	αHLA-A2	0.0003125	WT	0
25	02-Well-E1.fcs	3.01	gp64	pAG	no Antibody	0.01	WT	16
26	02-Well-E2.fcs	1.48	gp64	pAG	no Antibody	0.005	WT	8
27	02-Well-E3.fcs	0.82	gp64	pAG	no Antibody	0.0025	WT	4
28	02-Well-E4.fcs	0.28	gp64	pAG	no Antibody	0.00125	WT	2
29	02-Well-E5.fcs	0.21	gp64	pAG	no Antibody	0.000625	WT	1
30	02-Well-E6.fcs	0.15	gp64	pAG	no Antibody	0.0003125	WT	0
31	02-Well-F1.fcs	2.75	gp64	pAG	no Antibody	0.01	WT	16
32	02-Well-F2.fcs	1.38	gp64	pAG	no Antibody	0.005	WT	8
33	02-Well-F3.fcs	0.78	gp64	pAG	no Antibody	0.0025	WT	4
34	02-Well-F4.fcs	0.34	gp64	pAG	no Antibody	0.00125	WT	2
35	02-Well-F5.fcs	0.27	gp64	pAG	no Antibody	0.000625	WT	1
36	02-Well-F6.fcs	0.22	gp64	pAG	no Antibody	0.0003125	WT	0
37	02-Well-G1.fcs	3.01	gp64	pAG	no Antibody	0.01	WT	16
38	02-Well-G2.fcs	1.3	gp64	pAG	no Antibody	0.005	WT	8
39	02-Well-G3.fcs	0.7	gp64	pAG	no Antibody	0.0025	WT	4
40	02-Well-G4.fcs	0.43	gp64	pAG	no Antibody	0.00125	WT	2
41	02-Well-G5.fcs	0.31	gp64	pAG	no Antibody	0.000625	WT	1
42	02-Well-G6.fcs	0.14	gp64	pAG	no Antibody	0.0003125	WT	0
43	02-Well-H1.fcs	2.89	gp64	pAG	no Antibody	0.01	WT	16
44	02-Well-H2.fcs	1.59	gp64	pAG	no Antibody	0.005	WT	8
45	02-Well-H3.fcs	0.9	gp64	pAG	no Antibody	0.0025	WT	4
46	02-Well-H4.fcs	0.42	gp64	pAG	no Antibody	0.00125	WT	2
47	02-Well-H5.fcs	0.28	gp64	pAG	no Antibody	0.000625	WT	1
48	02-Well-H6.fcs	0.15	gp64	pAG	no Antibody	0.0003125	WT	0

## Sheet: Figure 4f-right
	Sample.	value	env	henv	antibody	dose	Cells	MOI
1	01-Well-A1.fcs	3.68	gp64	pAG	αHLA-A2	0.01	B2M-	16
2	01-Well-A2.fcs	1.52	gp64	pAG	αHLA-A2	0.005	B2M-	8
3	01-Well-A3.fcs	0.84	gp64	pAG	αHLA-A2	0.0025	B2M-	4
4	01-Well-A4.fcs	0.52	gp64	pAG	αHLA-A2	0.00125	B2M-	2
5	01-Well-A5.fcs	0.18	gp64	pAG	αHLA-A2	0.000625	B2M-	1
6	01-Well-A6.fcs	0.17	gp64	pAG	αHLA-A2	0.0003125	B2M-	0
7	01-Well-B1.fcs	3.4	gp64	pAG	αHLA-A2	0.01	B2M-	16
8	01-Well-B2.fcs	1.77	gp64	pAG	αHLA-A2	0.005	B2M-	8
9	01-Well-B3.fcs	0.98	gp64	pAG	αHLA-A2	0.0025	B2M-	4
10	01-Well-B4.fcs	0.37	gp64	pAG	αHLA-A2	0.00125	B2M-	2
11	01-Well-B5.fcs	0.31	gp64	pAG	αHLA-A2	0.000625	B2M-	1
12	01-Well-B6.fcs	0.098	gp64	pAG	αHLA-A2	0.0003125	B2M-	0
13	01-Well-C1.fcs	3.34	gp64	pAG	αHLA-A2	0.01	B2M-	16
14	01-Well-C2.fcs	1.93	gp64	pAG	αHLA-A2	0.005	B2M-	8
15	01-Well-C3.fcs	0.5	gp64	pAG	αHLA-A2	0.0025	B2M-	4
16	01-Well-C4.fcs	0.28	gp64	pAG	αHLA-A2	0.00125	B2M-	2
17	01-Well-C5.fcs	0.25	gp64	pAG	αHLA-A2	0.000625	B2M-	1
18	01-Well-C6.fcs	0.17	gp64	pAG	αHLA-A2	0.0003125	B2M-	0
19	01-Well-D1.fcs	3.73	gp64	pAG	αHLA-A2	0.01	B2M-	16
20	01-Well-D2.fcs	1.57	gp64	pAG	αHLA-A2	0.005	B2M-	8
21	01-Well-D3.fcs	0.82	gp64	pAG	αHLA-A2	0.0025	B2M-	4
22	01-Well-D4.fcs	0.42	gp64	pAG	αHLA-A2	0.00125	B2M-	2
23	01-Well-D5.fcs	0.14	gp64	pAG	αHLA-A2	0.000625	B2M-	1
24	01-Well-D6.fcs	0.17	gp64	pAG	αHLA-A2	0.0003125	B2M-	0
25	01-Well-E1.fcs	2.61	gp64	pAG	no Antibody	0.01	B2M-	16
26	01-Well-E2.fcs	1.45	gp64	pAG	no Antibody	0.005	B2M-	8
27	01-Well-E3.fcs	0.76	gp64	pAG	no Antibody	0.0025	B2M-	4
28	01-Well-E4.fcs	0.45	gp64	pAG	no Antibody	0.00125	B2M-	2
29	01-Well-E5.fcs	0.19	gp64	pAG	no Antibody	0.000625	B2M-	1
30	01-Well-E6.fcs	0.18	gp64	pAG	no Antibody	0.0003125	B2M-	0
31	01-Well-F1.fcs	2.42	gp64	pAG	no Antibody	0.01	B2M-	16
32	01-Well-F2.fcs	1.59	gp64	pAG	no Antibody	0.005	B2M-	8
33	01-Well-F3.fcs	0.83	gp64	pAG	no Antibody	0.0025	B2M-	4
34	01-Well-F4.fcs	0.43	gp64	pAG	no Antibody	0.00125	B2M-	2
35	01-Well-F5.fcs	0.24	gp64	pAG	no Antibody	0.000625	B2M-	1
36	01-Well-F6.fcs	0.2	gp64	pAG	no Antibody	0.0003125	B2M-	0
37	01-Well-G1.fcs	2.48	gp64	pAG	no Antibody	0.01	B2M-	16
38	01-Well-G2.fcs	1.42	gp64	pAG	no Antibody	0.005	B2M-	8
39	01-Well-G3.fcs	0.88	gp64	pAG	no Antibody	0.0025	B2M-	4
40	01-Well-G4.fcs	0.47	gp64	pAG	no Antibody	0.00125	B2M-	2
41	01-Well-G5.fcs	0.28	gp64	pAG	no Antibody	0.000625	B2M-	1
42	01-Well-G6.fcs	0.19	gp64	pAG	no Antibody	0.0003125	B2M-	0
43	01-Well-H1.fcs	2.63	gp64	pAG	no Antibody	0.01	B2M-	16
44	01-Well-H2.fcs	1.4	gp64	pAG	no Antibody	0.005	B2M-	8
45	01-Well-H3.fcs	0.59	gp64	pAG	no Antibody	0.0025	B2M-	4
46	01-Well-H4.fcs	0.36	gp64	pAG	no Antibody	0.00125	B2M-	2
47	01-Well-H5.fcs	0.31	gp64	pAG	no Antibody	0.000625	B2M-	1
48	01-Well-H6.fcs	0.23	gp64	pAG	no Antibody	0.0003125	B2M-	0
