# Supplementary material for: Cell type-specific delivery by modular envelope design
Source: Nat Commun. 2023 Aug 23;14:5141. doi: 10.1038/s41467-023-40788-8 (PMC10447438; doi:10.1038/s41467-023-40788-8)
Supplement: Supplementary file 8 — Source Data [file 41467_2023_40788_MOESM8_ESM.zip › Supplement_SourceData/SupplementaryFigure1.xlsx]

## Sheet: S1d
	cells	percentage	X	VSVG	pAG
89	B2M-	76.7	no Antibody	100	0
90	B2M-	75.4	no Antibody	95	5
91	B2M-	65.7	no Antibody	90	10
92	B2M-	43.2	no Antibody	75	25
93	B2M-	14.3	no Antibody	50	50
94	B2M-	1.95	no Antibody	25	75
95	B2M-	0.72	no Antibody	10	90
96	B2M-	0.63	no Antibody	5	95
97	B2M-	0.64	no Antibody	0	100
100	B2M-	76.2	no Antibody	100	0
101	B2M-	76.3	no Antibody	95	5
102	B2M-	64.5	no Antibody	90	10
103	B2M-	41.3	no Antibody	75	25
104	B2M-	12.6	no Antibody	50	50
105	B2M-	1.6	no Antibody	25	75
106	B2M-	0.6	no Antibody	10	90
107	B2M-	0.74	no Antibody	5	95
108	B2M-	0.43	no Antibody	0	100
111	B2M-	67.6	no Antibody	100	0
112	B2M-	62.1	no Antibody	95	5
113	B2M-	54	no Antibody	90	10
114	B2M-	42.9	no Antibody	75	25
115	B2M-	9.66	no Antibody	50	50
116	B2M-	0.87	no Antibody	25	75
117	B2M-	0.46	no Antibody	10	90
118	B2M-	0.25	no Antibody	5	95
119	B2M-	0.066	no Antibody	0	100
122	B2M-	73.9	no Antibody	100	0
123	B2M-	75.5	no Antibody	95	5
124	B2M-	63.7	no Antibody	90	10
125	B2M-	39.5	no Antibody	75	25
126	B2M-	12.2	no Antibody	50	50
127	B2M-	1.59	no Antibody	25	75
128	B2M-	0.37	no Antibody	10	90
129	B2M-	0.52	no Antibody	5	95
130	B2M-	0.34	no Antibody	0	100
133	B2M-	77.1	Œ±HLA-A2	100	0
134	B2M-	73.7	Œ±HLA-A2	95	5
135	B2M-	61.8	Œ±HLA-A2	90	10
136	B2M-	39.1	Œ±HLA-A2	75	25
137	B2M-	11	Œ±HLA-A2	50	50
138	B2M-	1.57	Œ±HLA-A2	25	75
139	B2M-	0.48	Œ±HLA-A2	10	90
140	B2M-	0.52	Œ±HLA-A2	5	95
141	B2M-	0.55	Œ±HLA-A2	0	100
144	B2M-	75.4	Œ±HLA-A2	100	0
145	B2M-	74.9	Œ±HLA-A2	95	5
146	B2M-	68.4	Œ±HLA-A2	90	10
147	B2M-	44.5	Œ±HLA-A2	75	25
148	B2M-	13.9	Œ±HLA-A2	50	50
149	B2M-	1.42	Œ±HLA-A2	25	75
150	B2M-	0.6	Œ±HLA-A2	10	90
151	B2M-	0.89	Œ±HLA-A2	5	95
152	B2M-	0.46	Œ±HLA-A2	0	100
155	B2M-	76.1	Œ±HLA-A2	100	0
156	B2M-	76	Œ±HLA-A2	95	5
157	B2M-	64.2	Œ±HLA-A2	90	10
158	B2M-	41.3	Œ±HLA-A2	75	25
159	B2M-	12.8	Œ±HLA-A2	50	50
160	B2M-	1.69	Œ±HLA-A2	25	75
161	B2M-	0.69	Œ±HLA-A2	10	90
162	B2M-	0.51	Œ±HLA-A2	5	95
163	B2M-	0.42	Œ±HLA-A2	0	100
166	B2M-	78.1	Œ±HLA-A2	100	0
167	B2M-	76.2	Œ±HLA-A2	95	5
168	B2M-	65.3	Œ±HLA-A2	90	10
169	B2M-	41.1	Œ±HLA-A2	75	25
170	B2M-	13.8	Œ±HLA-A2	50	50
171	B2M-	1.89	Œ±HLA-A2	25	75
172	B2M-	1.11	Œ±HLA-A2	10	90
173	B2M-	0.77	Œ±HLA-A2	5	95
174	B2M-	0.52	Œ±HLA-A2	0	100

## Sheet: S1e
	VSVG	pAG	Ct	VGs	ratios
1	100	0	14.2004	704368	4 days, 4:00:00
2	95	5	13.4649	1.21656e+06	3 days, 23:05:00
3	90	10	13.6427	1.06599e+06	3 days, 18:10:00
4	75	25	13.8464	916278	3 days, 3:25:00
5	50	50	14.7661	462676	2 days, 2:50:00
6	25	75	14.7954	452709	25:75
7	10	90	15.4055	287725	0.479167
8	5	95	14.5724	534279	0.274306
9	0	100	14.649	504727	0.0694444
10	100	0	14.0027	815844	4 days, 4:00:00
11	95	5	13.8665	902702	3 days, 23:05:00
12	90	10	13.8539	911203	3 days, 18:10:00
13	75	25	14.0684	776975	3 days, 3:25:00
14	50	50	14.4672	577734	2 days, 2:50:00
15	25	75	14.638	508884	25:75
16	10	90	15.305	310015	0.479167
17	5	95	14.9345	408259	0.274306
18	0	100	14.9183	413201	0.0694444
19	100	0	15.1227	354993	4 days, 4:00:00
20	95	5	13.497	1.18786e+06	3 days, 23:05:00
21	90	10	13.7375	993537	3 days, 18:10:00
22	75	25	14.0589	782487	3 days, 3:25:00
23	50	50	14.3531	628843	2 days, 2:50:00
24	25	75	15.12	355703	25:75
25	10	90	15.5467	259074	0.479167
26	5	95	15.0488	375025	0.274306
27	0	100	15.0906	363572	0.0694444

## Sheet: S1f
	VSVG	percentage
1	100	3
2	95	13.5
3	90	13.9
4	75	22.4
5	50	22.9
6	25	3.94
7	10	0.9
8	5	0.04
9	0	-0.26
10	100	4.4
11	95	15.4
12	90	19.2
13	75	25.4
14	50	26.5
15	25	4.81
16	10	1.17
17	5	0.35
18	0	-0.13
19	100	7
20	95	17
21	90	19.4
22	75	26.7
23	50	24.6
24	25	5.77
25	10	0.98
26	5	0.03
27	0	0.22
28	100	7.8
29	95	16.6
30	90	17.3
31	75	29.3
32	50	26.5
33	25	5.4
34	10	1.74
35	5	0.52
36	0	0.1

## Sheet: S1g
	X	VGs	ratio	percentage	AB	inc
1	1	625068	4 days, 4:00:00	78.2	no Antibody	0.000125106
2	2	1.10237e+06	3 days, 23:05:00	81.3	no Antibody	7.375e-05
3	3	990245	3 days, 18:10:00	73.2	no Antibody	7.39211e-05
4	4	825247	3 days, 3:25:00	48.1	no Antibody	5.82856e-05
5	5	556418	2 days, 2:50:00	14.5	no Antibody	2.60596e-05
6	6	439099	25:75	2.22	no Antibody	5.05581e-06
7	7	285604	0.479167	0.82	no Antibody	2.8711e-06
8	8	439188	0.274306	0.68	no Antibody	1.54831e-06
9	9	427167	0.0694444	0.56	no Antibody	1.31096e-06
10	10	625068	4 days, 4:00:00	77.5	no Antibody	0.000123986
11	11	1.10237e+06	3 days, 23:05:00	80	no Antibody	7.25708e-05
12	12	990245	3 days, 18:10:00	69.2	no Antibody	6.98817e-05
13	13	825247	3 days, 3:25:00	45.3	no Antibody	5.48927e-05
14	14	556418	2 days, 2:50:00	13.5	no Antibody	2.42624e-05
15	15	439099	25:75	2	no Antibody	4.55479e-06
16	16	285604	0.479167	0.66	no Antibody	2.31089e-06
17	17	439188	0.274306	0.43	no Antibody	9.79081e-07
18	18	427167	0.0694444	0.39	no Antibody	9.12992e-07
19	19	625068	4 days, 4:00:00	76.8	no Antibody	0.000122867
20	20	1.10237e+06	3 days, 23:05:00	77.8	no Antibody	7.05751e-05
21	21	990245	3 days, 18:10:00	68.9	no Antibody	6.95788e-05
22	22	825247	3 days, 3:25:00	44.9	no Antibody	5.4408e-05
23	23	556418	2 days, 2:50:00	14.9	no Antibody	2.67784e-05
24	24	439099	25:75	1.77	no Antibody	4.03099e-06
25	25	285604	0.479167	0.65	no Antibody	2.27588e-06
26	26	439188	0.274306	0.67	no Antibody	1.52554e-06
27	27	427167	0.0694444	0.3	no Antibody	7.02302e-07
28	28	625068	4 days, 4:00:00	76.9	no Antibody	0.000123027
29	29	1.10237e+06	3 days, 23:05:00	77.4	no Antibody	7.02122e-05
30	30	990245	3 days, 18:10:00	70.4	no Antibody	7.10935e-05
31	31	825247	3 days, 3:25:00	43.2	no Antibody	5.2348e-05
32	32	556418	2 days, 2:50:00	14.5	no Antibody	2.60596e-05
33	33	439099	25:75	1.88	no Antibody	4.2815e-06
34	34	285604	0.479167	0.53	no Antibody	1.85571e-06
35	35	439188	0.274306	0.63	no Antibody	1.43447e-06
36	36	427167	0.0694444	0.34	no Antibody	7.95942e-07
37	37	625068	4 days, 4:00:00	81.2	αHLA-A2	0.000129906
38	38	1.10237e+06	3 days, 23:05:00	94.8	αHLA-A2	8.59964e-05
39	39	990245	3 days, 18:10:00	87.1	αHLA-A2	8.7958e-05
40	40	825247	3 days, 3:25:00	70.5	αHLA-A2	8.5429e-05
41	41	556418	2 days, 2:50:00	37.4	αHLA-A2	6.72157e-05
42	42	439099	25:75	6.16	αHLA-A2	1.40287e-05
43	43	285604	0.479167	1.72	αHLA-A2	6.02232e-06
44	44	439188	0.274306	0.72	αHLA-A2	1.63939e-06
45	45	427167	0.0694444	0.3	αHLA-A2	7.02302e-07
46	46	625068	4 days, 4:00:00	81.9	αHLA-A2	0.000131026
47	47	1.10237e+06	3 days, 23:05:00	95.4	αHLA-A2	8.65406e-05
48	48	990245	3 days, 18:10:00	88.4	αHLA-A2	8.92709e-05
49	49	825247	3 days, 3:25:00	70.7	αHLA-A2	8.56714e-05
50	50	556418	2 days, 2:50:00	40	αHLA-A2	7.18884e-05
51	51	439099	25:75	6.81	αHLA-A2	1.5509e-05
52	52	285604	0.479167	1.83	αHLA-A2	6.40746e-06
53	53	439188	0.274306	0.78	αHLA-A2	1.77601e-06
54	54	427167	0.0694444	0.26	αHLA-A2	6.08662e-07
55	55	625068	4 days, 4:00:00	83.8	αHLA-A2	0.000134065
56	56	1.10237e+06	3 days, 23:05:00	94.8	αHLA-A2	8.59964e-05
57	57	990245	3 days, 18:10:00	88.3	αHLA-A2	8.91699e-05
58	58	825247	3 days, 3:25:00	71.6	αHLA-A2	8.67619e-05
59	59	556418	2 days, 2:50:00	39.5	αHLA-A2	7.09898e-05
60	60	439099	25:75	7.54	αHLA-A2	1.71715e-05
61	61	285604	0.479167	1.63	αHLA-A2	5.70719e-06
62	62	439188	0.274306	0.7	αHLA-A2	1.59385e-06
63	63	427167	0.0694444	0.52	αHLA-A2	1.21732e-06
64	64	625068	4 days, 4:00:00	84.7	αHLA-A2	0.000135505
65	65	1.10237e+06	3 days, 23:05:00	94	αHLA-A2	8.52706e-05
66	66	990245	3 days, 18:10:00	87.7	αHLA-A2	8.8564e-05
67	67	825247	3 days, 3:25:00	72.5	αHLA-A2	8.78525e-05
68	68	556418	2 days, 2:50:00	41	αHLA-A2	7.36857e-05
69	69	439099	25:75	7.28	αHLA-A2	1.65794e-05
70	70	285604	0.479167	2.27	αHLA-A2	7.94806e-06
71	71	439188	0.274306	1.15	αHLA-A2	2.61847e-06
72	72	427167	0.0694444	0.44	αHLA-A2	1.03004e-06

## Sheet: S1h
	env	henv	value	dose	AB	competitor	ID
1	100	0	6.62	15	no Antibody	diCR2	4 days, 4:00:00
2	95	5	3.39	15	no Antibody	diCR2	3 days, 23:05:00
3	90	10	2.55	15	no Antibody	diCR2	3 days, 18:10:00
4	75	25	3.97	15	no Antibody	diCR2	3 days, 3:25:00
5	50	50	1.19	15	no Antibody	diCR2	2 days, 2:50:00
6	25	75	0.28	15	no Antibody	diCR2	25:75
7	10	90	0.099	15	no Antibody	diCR2	0.479167
8	5	95	0.14	15	no Antibody	diCR2	0.274306
9	0	100	0.082	15	no Antibody	diCR2	0.0694444
10	100	0	6.77	15	no Antibody	diCR2	4 days, 4:00:00
11	95	5	4.31	15	no Antibody	diCR2	3 days, 23:05:00
12	90	10	5.95	15	no Antibody	diCR2	3 days, 18:10:00
13	75	25	2.14	15	no Antibody	diCR2	3 days, 3:25:00
14	50	50	0.9	15	no Antibody	diCR2	2 days, 2:50:00
15	25	75	0.092	15	no Antibody	diCR2	25:75
16	10	90	0.17	15	no Antibody	diCR2	0.479167
17	5	95	0.074	15	no Antibody	diCR2	0.274306
18	0	100	0.16	15	no Antibody	diCR2	0.0694444
19	100	0	5.27	15	no Antibody	diCR2	4 days, 4:00:00
20	95	5	3.7	15	no Antibody	diCR2	3 days, 23:05:00
21	90	10	2.94	15	no Antibody	diCR2	3 days, 18:10:00
22	75	25	1.93	15	no Antibody	diCR2	3 days, 3:25:00
23	50	50	0.72	15	no Antibody	diCR2	2 days, 2:50:00
24	25	75	0.056	15	no Antibody	diCR2	25:75
25	10	90	0.093	15	no Antibody	diCR2	0.479167
26	5	95	0.065	15	no Antibody	diCR2	0.274306
27	0	100	0.066	15	no Antibody	diCR2	0.0694444
28	100	0	6.86	15	αHLA-A2	diCR2	4 days, 4:00:00
29	95	5	21	15	αHLA-A2	diCR2	3 days, 23:05:00
30	90	10	22.2	15	αHLA-A2	diCR2	3 days, 18:10:00
31	75	25	44.9	15	αHLA-A2	diCR2	3 days, 3:25:00
32	50	50	17.7	15	αHLA-A2	diCR2	2 days, 2:50:00
33	25	75	2.78	15	αHLA-A2	diCR2	25:75
34	10	90	0.43	15	αHLA-A2	diCR2	0.479167
35	5	95	0.18	15	αHLA-A2	diCR2	0.274306
36	0	100	0.029	15	αHLA-A2	diCR2	0.0694444
37	100	0	6.34	15	αHLA-A2	diCR2	4 days, 4:00:00
38	95	5	24.1	15	αHLA-A2	diCR2	3 days, 23:05:00
39	90	10	29.3	15	αHLA-A2	diCR2	3 days, 18:10:00
40	75	25	23.6	15	αHLA-A2	diCR2	3 days, 3:25:00
41	50	50	9.54	15	αHLA-A2	diCR2	2 days, 2:50:00
42	25	75	1.03	15	αHLA-A2	diCR2	25:75
43	10	90	0.32	15	αHLA-A2	diCR2	0.479167
44	5	95	0.11	15	αHLA-A2	diCR2	0.274306
45	0	100	0.078	15	αHLA-A2	diCR2	0.0694444
46	100	0	5.18	15	αHLA-A2	diCR2	4 days, 4:00:00
47	95	5	24.2	15	αHLA-A2	diCR2	3 days, 23:05:00
48	90	10	31.5	15	αHLA-A2	diCR2	3 days, 18:10:00
49	75	25	40.2	15	αHLA-A2	diCR2	3 days, 3:25:00
50	50	50	14.3	15	αHLA-A2	diCR2	2 days, 2:50:00
51	25	75	0.89	15	αHLA-A2	diCR2	25:75
52	10	90	0.3	15	αHLA-A2	diCR2	0.479167
53	5	95	0.039	15	αHLA-A2	diCR2	0.274306
54	0	100	0.068	15	αHLA-A2	diCR2	0.0694444

## Sheet: S1i
	env	henv	value	dose	AB	competitor	ID
1	100	0	4.77909e-06	15	no Antibody	diCR2	4 days, 4:00:00
2	95	5	1.87344e-06	15	no Antibody	diCR2	3 days, 23:05:00
3	90	10	1.59989e-06	15	no Antibody	diCR2	3 days, 18:10:00
4	75	25	2.15208e-06	15	no Antibody	diCR2	3 days, 3:25:00
5	50	50	7.57722e-07	15	no Antibody	diCR2	2 days, 2:50:00
6	25	75	6.70786e-07	15	no Antibody	diCR2	25:75
7	10	90	2.69539e-07	15	no Antibody	diCR2	0.479167
8	5	95	4.89505e-07	15	no Antibody	diCR2	0.274306
9	0	100	3.00126e-07	15	no Antibody	diCR2	0.0694444
10	100	0	4.88738e-06	15	no Antibody	diCR2	4 days, 4:00:00
11	95	5	2.38186e-06	15	no Antibody	diCR2	3 days, 23:05:00
12	90	10	3.73308e-06	15	no Antibody	diCR2	3 days, 18:10:00
13	75	25	1.16006e-06	15	no Antibody	diCR2	3 days, 3:25:00
14	50	50	5.73067e-07	15	no Antibody	diCR2	2 days, 2:50:00
15	25	75	2.20401e-07	15	no Antibody	diCR2	25:75
16	10	90	4.62844e-07	15	no Antibody	diCR2	0.479167
17	5	95	2.58738e-07	15	no Antibody	diCR2	0.274306
18	0	100	5.85612e-07	15	no Antibody	diCR2	0.0694444
19	100	0	3.8045e-06	15	no Antibody	diCR2	4 days, 4:00:00
20	95	5	2.04475e-06	15	no Antibody	diCR2	3 days, 23:05:00
21	90	10	1.84458e-06	15	no Antibody	diCR2	3 days, 18:10:00
22	75	25	1.04623e-06	15	no Antibody	diCR2	3 days, 3:25:00
23	50	50	4.58454e-07	15	no Antibody	diCR2	2 days, 2:50:00
24	25	75	1.34157e-07	15	no Antibody	diCR2	25:75
25	10	90	2.53203e-07	15	no Antibody	diCR2	0.479167
26	5	95	2.2727e-07	15	no Antibody	diCR2	0.274306
27	0	100	2.41565e-07	15	no Antibody	diCR2	0.0694444
28	100	0	4.95235e-06	15	αHLA-A2	diCR2	4 days, 4:00:00
29	95	5	1.16054e-05	15	αHLA-A2	diCR2	3 days, 23:05:00
30	90	10	1.39285e-05	15	αHLA-A2	diCR2	3 days, 18:10:00
31	75	25	2.43396e-05	15	αHLA-A2	diCR2	3 days, 3:25:00
32	50	50	1.12703e-05	15	αHLA-A2	diCR2	2 days, 2:50:00
33	25	75	6.65995e-06	15	αHLA-A2	diCR2	25:75
34	10	90	1.17072e-06	15	αHLA-A2	diCR2	0.479167
35	5	95	6.29363e-07	15	αHLA-A2	diCR2	0.274306
36	0	100	1.06142e-07	15	αHLA-A2	diCR2	0.0694444
37	100	0	4.57695e-06	15	αHLA-A2	diCR2	4 days, 4:00:00
38	95	5	1.33185e-05	15	αHLA-A2	diCR2	3 days, 23:05:00
39	90	10	1.83831e-05	15	αHLA-A2	diCR2	3 days, 18:10:00
40	75	25	1.27932e-05	15	αHLA-A2	diCR2	3 days, 3:25:00
41	50	50	6.07451e-06	15	αHLA-A2	diCR2	2 days, 2:50:00
42	25	75	2.46753e-06	15	αHLA-A2	diCR2	25:75
43	10	90	8.71236e-07	15	αHLA-A2	diCR2	0.479167
44	5	95	3.84611e-07	15	αHLA-A2	diCR2	0.274306
45	0	100	2.85486e-07	15	αHLA-A2	diCR2	0.0694444
46	100	0	3.73953e-06	15	αHLA-A2	diCR2	4 days, 4:00:00
47	95	5	1.33738e-05	15	αHLA-A2	diCR2	3 days, 23:05:00
48	90	10	1.97634e-05	15	αHLA-A2	diCR2	3 days, 18:10:00
49	75	25	2.17918e-05	15	αHLA-A2	diCR2	3 days, 3:25:00
50	50	50	9.1054e-06	15	αHLA-A2	diCR2	2 days, 2:50:00
51	25	75	2.13214e-06	15	αHLA-A2	diCR2	25:75
52	10	90	8.16784e-07	15	αHLA-A2	diCR2	0.479167
53	5	95	1.36362e-07	15	αHLA-A2	diCR2	0.274306
54	0	100	2.48885e-07	15	αHLA-A2	diCR2	0.0694444

## Sheet: S1l
	J_K	value	AB	Jurkat.count	K562.count	intended
1	4 days, 3:01:00	4.41	aCD3	9001	136	99
2	3 days, 18:10:00	11.3	aCD3	13735	1736	9
3	3 days, 3:25:00	12	aCD3	9356	3208	3
4	2 days, 2:50:00	14.1	aCD3	4723	4243	1
5	25:75	13.5	aCD3	1880	6466	0.333333
6	0.479167	13.6	aCD3	769	8406	0.111111
7	0.110417	12.2	aCD3	91	7010	0.010101
8	4 days, 3:01:00	8.03	aCD3	18210	299	99
9	3 days, 18:10:00	11.6	aCD3	13457	2044	9
10	3 days, 3:25:00	13.4	aCD3	9429	3266	3
11	2 days, 2:50:00	13.8	aCD3	4590	4785	1
12	25:75	14	aCD3	2032	7539	0.333333
13	0.479167	14	aCD3	900	9108	0.111111
14	0.110417	14	aCD3	83	10052	0.010101
15	4 days, 3:01:00	9.89	aCD3	18019	354	99
16	3 days, 18:10:00	12	aCD3	13693	1902	9
17	3 days, 3:25:00	12.2	aCD3	9042	3249	3
18	2 days, 2:50:00	12.9	aCD3	4423	5299	1
19	25:75	14.6	aCD3	2117	7471	0.333333
20	0.479167	13.9	aCD3	846	10075	0.111111
21	0.110417	13.7	aCD3	110	11063	0.010101
22	4 days, 3:01:00	13.7	noAB	14915	146	99
23	3 days, 18:10:00	14.7	noAB	13559	443	9
24	3 days, 3:25:00	12	noAB	10737	1506	3
25	2 days, 2:50:00	13	noAB	7814	3528	1
26	25:75	14.5	noAB	3906	6772	0.333333
27	0.479167	13.4	noAB	1697	9100	0.111111
28	0.110417	14.9	noAB	197	11081	0.010101
29	4 days, 3:01:00	7.56	noAB	15046	119	99
30	3 days, 18:10:00	15.1	noAB	13357	456	9
31	3 days, 3:25:00	13.7	noAB	10499	1296	3
32	2 days, 2:50:00	14.6	noAB	7328	3444	1
33	25:75	15.1	noAB	3707	6642	0.333333
34	0.479167	13.5	noAB	1337	10059	0.111111
35	0.110417	14.8	noAB	196	11224	0.010101
36	3 days, 18:10:00	87	aHLA-A2	14974	277	9
37	3 days, 3:25:00	87.2	aHLA-A2	13219	757	3
38	2 days, 2:50:00	88.2	aHLA-A2	9592	1736	1
39	25:75	87.4	aHLA-A2	4836	4182	0.333333
40	0.479167	88	aHLA-A2	1837	7465	0.111111
41	0.110417	87.3	aHLA-A2	234	8725	0.010101
42	4 days, 3:01:00	82.8	aHLA-A2	15901	64	99
43	3 days, 18:10:00	89.7	aHLA-A2	14302	329	9
44	3 days, 3:25:00	89.1	aHLA-A2	12141	808	3
45	2 days, 2:50:00	87.7	aHLA-A2	8997	1978	1
46	25:75	87.9	aHLA-A2	4789	4621	0.333333
47	0.479167	88	aHLA-A2	1292	6717	0.111111
48	0.110417	87.8	aHLA-A2	191	9167	0.010101
49	4 days, 3:01:00	86	aHLA-A2	16399	93	99
50	3 days, 18:10:00	90.5	aHLA-A2	15054	283	9
51	3 days, 3:25:00	88.4	aHLA-A2	12021	860	3
52	2 days, 2:50:00	89.7	aHLA-A2	8560	2189	1
53	25:75	88.7	aHLA-A2	4287	5201	0.333333
54	0.479167	88.9	aHLA-A2	1473	8570	0.111111
55	0.110417	88.1	aHLA-A2	198	9203	0.010101
