# Supplementary material for: Cell type-specific delivery by modular envelope design
Source: Nat Commun. 2023 Aug 23;14:5141. doi: 10.1038/s41467-023-40788-8 (PMC10447438; doi:10.1038/s41467-023-40788-8)
Supplement: Supplementary file 8 — Source Data [file 41467_2023_40788_MOESM8_ESM.zip › Supplement_SourceData/Figure5.xlsx]

## Sheet: Figure 5a
	Antibody	value	dose	Modality
1	αCD5-BG	44	1000	SNAP-DIRECTED
2	αCD5-BG	31.7	500	SNAP-DIRECTED
3	αCD5-BG	23.1	250	SNAP-DIRECTED
4	αCD5-BG	16.4	125	SNAP-DIRECTED
5	αCD5-BG	10.5	62.5	SNAP-DIRECTED
6	αCD5-BG	5.66	31.25	SNAP-DIRECTED
7	αCD5-BG	2.11	15.62	SNAP-DIRECTED
8	αCD5-BG	0.4	7.81	SNAP-DIRECTED
9	αCD5-BG	0.11	3.91	SNAP-DIRECTED
10	αCD5-BG	45.4	1000	SNAP-DIRECTED
11	αCD5-BG	32.6	500	SNAP-DIRECTED
12	αCD5-BG	24.2	250	SNAP-DIRECTED
13	αCD5-BG	14.9	125	SNAP-DIRECTED
14	αCD5-BG	8.65	62.5	SNAP-DIRECTED
15	αCD5-BG	3.47	31.25	SNAP-DIRECTED
16	αCD5-BG	1.41	15.62	SNAP-DIRECTED
17	αCD5-BG	0.25	7.81	SNAP-DIRECTED
18	αCD5-BG	0.031	3.91	SNAP-DIRECTED
19	no Antibody	0.081	1000	SNAP-DIRECTED
20	no Antibody	0.11	500	SNAP-DIRECTED
21	no Antibody	0.11	250	SNAP-DIRECTED
22	no Antibody	0.11	125	SNAP-DIRECTED
23	no Antibody	0.11	62.5	SNAP-DIRECTED
24	no Antibody	0.086	31.25	SNAP-DIRECTED
25	no Antibody	0.076	15.62	SNAP-DIRECTED
26	no Antibody	0.081	7.81	SNAP-DIRECTED
27	no Antibody	0.15	3.91	SNAP-DIRECTED
28	no Antibody	0.04	1000	SNAP-DIRECTED
29	no Antibody	0.058	500	SNAP-DIRECTED
30	no Antibody	0.048	250	SNAP-DIRECTED
31	no Antibody	0.14	125	SNAP-DIRECTED
32	no Antibody	0.055	62.5	SNAP-DIRECTED
33	no Antibody	0.1	31.25	SNAP-DIRECTED
34	no Antibody	0.019	15.62	SNAP-DIRECTED
35	no Antibody	0.11	7.81	SNAP-DIRECTED
36	no Antibody	0.12	3.91	SNAP-DIRECTED

## Sheet: Figure 5b
	B2M.	env	guide	dose	antibody	neg	henv
1	97.2	VSV-Gdm	B2M	500	no Antibody	2.8	pAG
2	97.4	VSV-Gdm	B2M	500	no Antibody	2.6	pAG
3	97.5	VSV-Gdm	B2M	500	no Antibody	2.5	pAG
4	98.7	VSV-Gdm	B2M	250	no Antibody	1.3	pAG
5	98.8	VSV-Gdm	B2M	250	no Antibody	1.2	pAG
6	86.7	VSV-Gdm	B2M	250	no Antibody	13.3	pAG
7	97.5	VSV-Gdm	B2M	125	no Antibody	2.5	pAG
8	99	VSV-Gdm	B2M	125	no Antibody	1	pAG
9	81.2	VSV-Gdm	B2M	125	no Antibody	18.8	pAG
10	40.1	VSV-Gdm	B2M	500	αCD5-BG	59.9	pAG
11	38.9	VSV-Gdm	B2M	500	αCD5-BG	61.1	pAG
12	37.5	VSV-Gdm	B2M	500	αCD5-BG	62.5	pAG
13	41.4	VSV-Gdm	B2M	250	αCD5-BG	58.6	pAG
14	42	VSV-Gdm	B2M	250	αCD5-BG	58	pAG
15	39.9	VSV-Gdm	B2M	250	αCD5-BG	60.1	pAG
16	45.8	VSV-Gdm	B2M	125	αCD5-BG	54.2	pAG
17	47.3	VSV-Gdm	B2M	125	αCD5-BG	52.7	pAG
18	44.9	VSV-Gdm	B2M	125	αCD5-BG	55.1	pAG
19	72.8	COCVmut	B2M	500	no Antibody	27.2	pAG
20	97.7	COCVmut	B2M	500	no Antibody	2.3	pAG
21	97.4	COCVmut	B2M	500	no Antibody	2.6	pAG
22	98.8	COCVmut	B2M	250	no Antibody	1.2	pAG
23	96.3	COCVmut	B2M	250	no Antibody	3.7	pAG
24	98.6	COCVmut	B2M	250	no Antibody	1.4	pAG
25	98.9	COCVmut	B2M	125	no Antibody	1.1	pAG
26	98.9	COCVmut	B2M	125	no Antibody	1.1	pAG
27	98.5	COCVmut	B2M	125	no Antibody	1.5	pAG
28	66.1	COCVmut	B2M	500	αCD5-BG	33.9	pAG
29	67.7	COCVmut	B2M	500	αCD5-BG	32.3	pAG
30	67.6	COCVmut	B2M	500	αCD5-BG	32.4	pAG
31	68.4	COCVmut	B2M	250	αCD5-BG	31.6	pAG
32	69.2	COCVmut	B2M	250	αCD5-BG	30.8	pAG
33	68	COCVmut	B2M	250	αCD5-BG	32	pAG
34	72.3	COCVmut	B2M	125	αCD5-BG	27.7	pAG
35	70.9	COCVmut	B2M	125	αCD5-BG	29.1	pAG
36	70.5	COCVmut	B2M	125	αCD5-BG	29.5	pAG
37	96.6	gp64	B2M	500	no Antibody	3.4	pAG
38	97.9	gp64	B2M	500	no Antibody	2.1	pAG
39	97.4	gp64	B2M	500	no Antibody	2.6	pAG
40	98.7	gp64	B2M	250	no Antibody	1.3	pAG
41	98.6	gp64	B2M	250	no Antibody	1.4	pAG
42	98.1	gp64	B2M	250	no Antibody	1.9	pAG
43	97.2	gp64	B2M	125	no Antibody	2.8	pAG
44	98.7	gp64	B2M	125	no Antibody	1.3	pAG
45	98.7	gp64	B2M	125	no Antibody	1.3	pAG
46	50	gp64	B2M	500	αCD5-BG	50	pAG
47	49.5	gp64	B2M	500	αCD5-BG	50.5	pAG
48	49.5	gp64	B2M	500	αCD5-BG	50.5	pAG
49	52.5	gp64	B2M	250	αCD5-BG	47.5	pAG
50	52.7	gp64	B2M	250	αCD5-BG	47.3	pAG
51	50.3	gp64	B2M	250	αCD5-BG	49.7	pAG
52	55.9	gp64	B2M	125	αCD5-BG	44.1	pAG
53	52.7	gp64	B2M	125	αCD5-BG	47.3	pAG
54	54.8	gp64	B2M	125	αCD5-BG	45.2	pAG
55	97.2	mutant	B2M	500	no Antibody	2.8	none
56	97.4	mutant	B2M	500	no Antibody	2.6	none
57	97.5	mutant	B2M	500	no Antibody	2.5	none
58	98.7	mutant	B2M	250	no Antibody	1.3	none
59	98.8	mutant	B2M	250	no Antibody	1.2	none
60	86.7	mutant	B2M	250	no Antibody	13.3	none
61	97.5	mutant	B2M	125	no Antibody	2.5	none
62	99	mutant	B2M	125	no Antibody	1	none
63	81.2	mutant	B2M	125	no Antibody	18.8	none
64	40.1	mutant	B2M	500	αCD5-BG	59.9	none
65	38.9	mutant	B2M	500	αCD5-BG	61.1	none
66	37.5	mutant	B2M	500	αCD5-BG	62.5	none
67	41.4	mutant	B2M	250	αCD5-BG	58.6	none
68	42	mutant	B2M	250	αCD5-BG	58	none
69	39.9	mutant	B2M	250	αCD5-BG	60.1	none
70	45.8	mutant	B2M	125	αCD5-BG	54.2	none
71	47.3	mutant	B2M	125	αCD5-BG	52.7	none
72	44.9	mutant	B2M	125	αCD5-BG	55.1	none

## Sheet: Figure 5c
	B2MKO	dose	env	antibody
1	67.1	600	pAG	αCD3-BG
2	67.2	600	pAG	αCD3-BG
3	66.7	600	pAG	αCD3-BG
4	70.2	120	pAG	αCD3-BG
5	69.9	120	pAG	αCD3-BG
6	68.5	120	pAG	αCD3-BG
7	52.7	25	pAG	αCD3-BG
8	52.9	25	pAG	αCD3-BG
9	54.9	25	pAG	αCD3-BG
10	23.2	5	pAG	αCD3-BG
11	20.5	5	pAG	αCD3-BG
12	21.6	5	pAG	αCD3-BG
13	38.6	600	pAG	αCD5-BG
14	38.2	600	pAG	αCD5-BG
15	41.6	600	pAG	αCD5-BG
16	38.3	120	pAG	αCD5-BG
17	41.5	120	pAG	αCD5-BG
18	34.3	120	pAG	αCD5-BG
19	26.4	25	pAG	αCD5-BG
20	26.3	25	pAG	αCD5-BG
21	27.8	25	pAG	αCD5-BG
22	12.4	5	pAG	αCD5-BG
23	11.5	5	pAG	αCD5-BG
24	9.67	5	pAG	αCD5-BG
25	0.32	600	pAG	no antibody
26	0.8	600	pAG	no antibody
27	2.15	600	pAG	no antibody
28	2.35	120	pAG	no antibody
29	1.38	120	pAG	no antibody
30	0.48	120	pAG	no antibody
31	0.28	25	pAG	no antibody
32	6.34	25	pAG	no antibody
33	3.84	25	pAG	no antibody
34	2.14	5	pAG	no antibody
35	2.13	5	pAG	no antibody
36	1.04	5	pAG	no antibody
37	71.3	600	SNAP	αCD5-BG
38	71.9	600	SNAP	αCD5-BG
39	72.5	600	SNAP	αCD5-BG
40	72.7	120	SNAP	αCD5-BG
41	71.5	120	SNAP	αCD5-BG
42	71.6	120	SNAP	αCD5-BG
43	70.6	25	SNAP	αCD5-BG
44	69.1	25	SNAP	αCD5-BG
45	69.7	25	SNAP	αCD5-BG
46	49.2	5	SNAP	αCD5-BG
47	52.8	5	SNAP	αCD5-BG
48	57.5	5	SNAP	αCD5-BG
49	71.8	600	SNAP	αCD3-BG
50	72.2	600	SNAP	αCD3-BG
51	74.8	600	SNAP	αCD3-BG
52	74.7	120	SNAP	αCD3-BG
53	73.6	120	SNAP	αCD3-BG
54	73.8	120	SNAP	αCD3-BG
55	71.5	25	SNAP	αCD3-BG
56	71.3	25	SNAP	αCD3-BG
57	71.3	25	SNAP	αCD3-BG
58	60.8	5	SNAP	αCD3-BG
59	61.7	5	SNAP	αCD3-BG
60	62.2	5	SNAP	αCD3-BG
61	2.08	600	SNAP	no antibody
62	1.98	600	SNAP	no antibody
63	4.04	600	SNAP	no antibody
64	2.74	120	SNAP	no antibody
65	2.84	120	SNAP	no antibody
66	2.6	120	SNAP	no antibody
67	1.51	25	SNAP	no antibody
68	1.69	25	SNAP	no antibody
69	2.79	25	SNAP	no antibody
70	1.06	5	SNAP	no antibody
71	1.46	5	SNAP	no antibody
72	1.52	5	SNAP	no antibody
