# Supplementary material for: Cell type-specific delivery by modular envelope design
Source: Nat Commun. 2023 Aug 23;14:5141. doi: 10.1038/s41467-023-40788-8 (PMC10447438; doi:10.1038/s41467-023-40788-8)
Supplement: Supplementary file 8 — Source Data [file 41467_2023_40788_MOESM8_ESM.zip › Supplement_SourceData/SupplementaryFigure6.xlsx]

## Sheet: S6a
	Donor	ID	CD4	CD8	day
1	1	VSV-G	1.51	0.92	6
2	1	dmut+SNAP	0.32	0.62	6
3	1	dmut-Bcell	0	0.21	6
4	1	dmut-Tcell	1.7	0.29	6
5	1	dmut-CD3	2.71	2.82	6
6	1	VSV-G-SNAP-CD3	6.34	7.34	6
7	1	VSV-G	1.55	1.37	6
8	1	dmut+SNAP	0.29	0.41	6
9	1	dmut-Bcell	0.29	0.082	6
10	1	dmut-Tcell	2.12	1.1	6
11	1	dmut-CD3	3.55	1.93	6
12	1	VSV-G-SNAP-CD3	8.49	12.5	6
13	2	VSV-G	4.68	3.5	6
14	2	dmut+SNAP	0.46	0.72	6
15	2	dmut-Bcell	0	0.77	6
16	2	dmut-Tcell	7.48	3.79	6
17	2	dmut-CD3	6.7	4.03	6
18	2	VSV-G-SNAP-CD3	17.3	9.41	6
19	2	VSV-G	1.52	0.91	6
20	2	dmut+SNAP	0.13	0.27	6
21	2	dmut-Bcell	0.3	0	6
22	2	dmut-Tcell	7.48	3.34	6
23	2	dmut-CD3	7.82	3.84	6
24	2	VSV-G-SNAP-CD3	17.5	11.1	6
25	3	VSV-G	1.46	1.14	6
26	3	dmut+SNAP	0.61	0.85	6
27	3	dmut-Bcell	0.15	0	6
28	3	dmut-Tcell	5.82	2.05	6
29	3	dmut-CD3	6.31	5.86	6
30	3	VSV-G-SNAP-CD3	10.9	8.55	6
31	3	VSV-G	1.66	1.4	6
32	3	dmut+SNAP	0.29	0.26	6
33	3	dmut-Bcell	0	0	6
34	3	dmut-Tcell	5.21	1.53	6
35	3	dmut-CD3	6.59	4.4	6
36	3	VSV-G-SNAP-CD3	10.1	7.49	6
	Donor	ID	CD4	CD8
1	1	VSV-G	2.06	2.59	14
2	1	dmut+SNAP	0.042	0	14
3	1	dmut-Bcell	0.031	0	14
4	1	dmut-Tcell	1.35	0.27	14
5	1	dmut-CD3	3.42	2.32	14
6	1	VSV-G-SNAP-CD3	4.49	6.22	14
7	1	VSV-G	0	0	14
8	1	dmut+SNAP	0	0	14
9	1	dmut-Bcell	0.019	0	14
10	1	dmut-Tcell	1.24	0.28	14
11	1	dmut-CD3	3.49	2.25	14
12	1	VSV-G-SNAP-CD3	5.13	6.13	14
13	2	VSV-G	4.23	0	14
14	2	dmut+SNAP	0	0	14
15	2	dmut-Bcell	0	0	14
16	2	dmut-Tcell	6.39	1.87	14
17	2	dmut-CD3	11.6	3.63	14
18	2	VSV-G-SNAP-CD3	10.2	12.8	14
19	2	VSV-G	6.12	0	14
20	2	dmut+SNAP	0	0	14
21	2	dmut-Bcell	0	0	14
22	2	dmut-Tcell	6.61	1.78	14
23	2	dmut-CD3	12.1	2.63	14
24	2	VSV-G-SNAP-CD3	8.68	12	14
25	3	VSV-G	5.84	5.21	14
26	3	dmut+SNAP	0	0	14
27	3	dmut-Bcell	0.032	0	14
28	3	dmut-Tcell	4.87	1.49	14
29	3	dmut-CD3	8.72	4.11	14
30	3	VSV-G-SNAP-CD3	8.21	7.15	14
31	3	VSV-G	4.84	8.75	14
32	3	dmut+SNAP	0	0	14
33	3	dmut-Bcell	0.028	0	14
34	3	dmut-Tcell	4.89	1.75	14
35	3	dmut-CD3	9.36	4.3	14
36	3	VSV-G-SNAP-CD3	8.77	7.3	14

## Sheet: S6d
	ID	marker	value	Donor
1	VSV-G	CD4	2.06	1
2	dmut+SNAP	CD4	0.042	1
3	dmut-Bcell	CD4	0.031	1
4	dmut-Tcell	CD4	1.35	1
5	dmut-CD3	CD4	3.42	1
6	VSV-G	CD4	0	1
7	dmut+SNAP	CD4	0	1
8	dmut-Bcell	CD4	0.019	1
9	dmut-Tcell	CD4	1.24	1
10	dmut-CD3	CD4	3.49	1
11	VSV-G	CD4	4.23	2
12	dmut+SNAP	CD4	0	2
13	dmut-Bcell	CD4	0	2
14	dmut-Tcell	CD4	6.39	2
15	dmut-CD3	CD4	11.6	2
16	VSV-G	CD4	6.12	2
17	dmut+SNAP	CD4	0	2
18	dmut-Bcell	CD4	0	2
19	dmut-Tcell	CD4	6.61	2
20	dmut-CD3	CD4	12.1	2
21	VSV-G	CD4	5.84	3
22	dmut+SNAP	CD4	0	3
23	dmut-Bcell	CD4	0.032	3
24	dmut-Tcell	CD4	4.87	3
25	dmut-CD3	CD4	8.72	3
26	VSV-G	CD4	4.84	3
27	dmut+SNAP	CD4	0	3
28	dmut-Bcell	CD4	0.028	3
29	dmut-Tcell	CD4	4.89	3
30	dmut-CD3	CD4	9.36	3
31	VSV-G	CD8	2.59	1
32	dmut+SNAP	CD8	0	1
33	dmut-Bcell	CD8	0	1
34	dmut-Tcell	CD8	0.27	1
35	dmut-CD3	CD8	2.32	1
36	VSV-G	CD8	0	1
37	dmut+SNAP	CD8	0	1
38	dmut-Bcell	CD8	0	1
39	dmut-Tcell	CD8	0.28	1
40	dmut-CD3	CD8	2.25	1
41	VSV-G	CD8	0	2
42	dmut+SNAP	CD8	0	2
43	dmut-Bcell	CD8	0	2
44	dmut-Tcell	CD8	1.87	2
45	dmut-CD3	CD8	3.63	2
46	VSV-G	CD8	0	2
47	dmut+SNAP	CD8	0	2
48	dmut-Bcell	CD8	0	2
49	dmut-Tcell	CD8	1.78	2
50	dmut-CD3	CD8	2.63	2
51	VSV-G	CD8	5.21	3
52	dmut+SNAP	CD8	0	3
53	dmut-Bcell	CD8	0	3
54	dmut-Tcell	CD8	1.49	3
55	dmut-CD3	CD8	4.11	3
56	VSV-G	CD8	8.75	3
57	dmut+SNAP	CD8	0	3
58	dmut-Bcell	CD8	0	3
59	dmut-Tcell	CD8	1.75	3
60	dmut-CD3	CD8	4.3	3

## Sheet: S6e
	ID	marker	value	Donor
1	dmut-Tcell	CD4	1.7	1
2	dmut-CD3	CD4	2.71	1
3	dmut-Tcell	CD4	2.12	1
4	dmut-CD3	CD4	3.55	1
5	dmut-Tcell	CD4	7.48	2
6	dmut-CD3	CD4	6.7	2
7	dmut-Tcell	CD4	7.48	2
8	dmut-CD3	CD4	7.82	2
9	dmut-Tcell	CD4	5.82	3
10	dmut-CD3	CD4	6.31	3
11	dmut-Tcell	CD4	5.21	3
12	dmut-CD3	CD4	6.59	3
13	dmut-Tcell	CD8	0.29	1
14	dmut-CD3	CD8	2.82	1
15	dmut-Tcell	CD8	1.1	1
16	dmut-CD3	CD8	1.93	1
17	dmut-Tcell	CD8	3.79	2
18	dmut-CD3	CD8	4.03	2
19	dmut-Tcell	CD8	3.34	2
20	dmut-CD3	CD8	3.84	2
21	dmut-Tcell	CD8	2.05	3
22	dmut-CD3	CD8	5.86	3
23	dmut-Tcell	CD8	1.53	3
24	dmut-CD3	CD8	4.4	3

## Sheet: S6g
	ID	Donor	CD4	CD8
1	dmut+SNAP	1	0	0
2	dmut+Bcell	1	0	0
3	VSVG+SNAP	1	12	12.7
4	VSVG+Bcell	1	16.9	15.5
5	VSVG	1	14.5	17.8
6	dmut+SNAP	1	0	0
7	dmut+Bcell	1	0	0
8	VSVG+SNAP	1	8.17	6.48
9	VSVG+Bcell	1	17.3	15.7
10	VSVG	1	14.3	16.1
11	dmut+SNAP	2	0	0
12	dmut+Bcell	2	0	0
13	VSVG+SNAP	2	11.3	11.4
14	VSVG+Bcell	2	17.9	20.9
15	VSVG	2	15.3	15.7
16	dmut+SNAP	2	0	0.14
17	dmut+Bcell	2	0	0
18	VSVG+SNAP	2	14.8	17
19	VSVG+Bcell	2	13.5	15.3
20	VSVG	2	15.5	19
21	dmut+SNAP	3	0.021	0.035
22	dmut+Bcell	3	0	0
23	VSVG+SNAP	3	12.2	12.6
24	VSVG+Bcell	3	13.1	14.1
25	VSVG	3	16.5	21.4
26	dmut+SNAP	3	0.017	0
27	dmut+Bcell	3	0	0
28	VSVG+SNAP	3	8.73	9.47
29	VSVG+Bcell	3	12.1	11
30	VSVG	3	14.8	16.5
