# Supplementary material for: Cell type-specific delivery by modular envelope design
Source: Nat Commun. 2023 Aug 23;14:5141. doi: 10.1038/s41467-023-40788-8 (PMC10447438; doi:10.1038/s41467-023-40788-8)
Supplement: Supplementary file 8 — Source Data [file 41467_2023_40788_MOESM8_ESM.zip › Supplement_SourceData/Figure2.xlsx]

## Sheet: Figure 2a
	Sample.	value	antibody	virus	VGs	MOI
1	01-Well-A1.fcs	0.28	0	0	0	0
2	01-Well-A2.fcs	0.3	0.1	0	0	0
3	01-Well-A3.fcs	0.19	0.25	0	0	0
4	01-Well-A4.fcs	0.37	0.5	0	0	0
5	01-Well-A5.fcs	0.6	1	0	0	0
6	01-Well-A6.fcs	0.33	2	0	0	0
7	01-Well-A7.fcs	0.6	0	0	0	0
8	01-Well-A8.fcs	0.37	0.1	0	0	0
9	01-Well-A9.fcs	0.38	0.25	0	0	0
10	01-Well-A10.fcs	0.36	0.5	0	0	0
11	01-Well-A11.fcs	0.48	1	0	0	0
12	01-Well-A12.fcs	0.27	2	0	0	0
13	01-Well-E1.fcs	0.42	0	0	0	0
14	01-Well-E2.fcs	0.36	0.1	0	0	0
15	01-Well-E3.fcs	0.39	0.25	0	0	0
16	01-Well-E4.fcs	0.17	0.5	0	0	0
17	01-Well-E5.fcs	0.37	1	0	0	0
18	01-Well-E6.fcs	0.34	2	0	0	0
19	01-Well-B1.fcs	0.55	0	0.5	1250000	500
20	01-Well-B2.fcs	11.3	0.1	0.5	1250000	500
21	01-Well-B3.fcs	18.2	0.25	0.5	1250000	500
22	01-Well-B4.fcs	27.8	0.5	0.5	1250000	500
23	01-Well-B5.fcs	31.9	1	0.5	1250000	500
24	01-Well-B6.fcs	29.8	2	0.5	1250000	500
25	01-Well-B7.fcs	0.36	0	0.5	1250000	500
26	01-Well-B8.fcs	13.8	0.1	0.5	1250000	500
27	01-Well-B9.fcs	18.6	0.25	0.5	1250000	500
28	01-Well-B10.fcs	20.9	0.5	0.5	1250000	500
29	01-Well-B11.fcs	25.5	1	0.5	1250000	500
30	01-Well-B12.fcs	21.1	2	0.5	1250000	500
31	01-Well-F1.fcs	0.39	0	0.5	1250000	500
32	01-Well-F2.fcs	13.7	0.1	0.5	1250000	500
33	01-Well-F3.fcs	19.3	0.25	0.5	1250000	500
34	01-Well-F4.fcs	24.2	0.5	0.5	1250000	500
35	01-Well-F5.fcs	31	1	0.5	1250000	500
36	01-Well-F6.fcs	28.1	2	0.5	1250000	500
37	01-Well-C1.fcs	0.86	0	1	2500000	1000
38	01-Well-C2.fcs	20.6	0.1	1	2500000	1000
39	01-Well-C3.fcs	40.2	0.25	1	2500000	1000
40	01-Well-C4.fcs	53.3	0.5	1	2500000	1000
41	01-Well-C5.fcs	53.6	1	1	2500000	1000
42	01-Well-C6.fcs	54	2	1	2500000	1000
43	01-Well-C7.fcs	0.58	0	1	2500000	1000
44	01-Well-C8.fcs	16.4	0.1	1	2500000	1000
45	01-Well-C9.fcs	35.6	0.25	1	2500000	1000
46	01-Well-C10.fcs	39.6	0.5	1	2500000	1000
47	01-Well-C11.fcs	45.9	1	1	2500000	1000
48	01-Well-C12.fcs	45.3	2	1	2500000	1000
49	01-Well-G1.fcs	0.43	0	1	2500000	1000
50	01-Well-G2.fcs	20.8	0.1	1	2500000	1000
51	01-Well-G3.fcs	38.6	0.25	1	2500000	1000
52	01-Well-G4.fcs	49.6	0.5	1	2500000	1000
53	01-Well-G5.fcs	51.9	1	1	2500000	1000
54	01-Well-G6.fcs	51.7	2	1	2500000	1000
55	01-Well-D1.fcs	0.41	0	2	5000000	2000
56	01-Well-D2.fcs	32.3	0.1	2	5000000	2000
57	01-Well-D3.fcs	54.4	0.25	2	5000000	2000
58	01-Well-D4.fcs	70	0.5	2	5000000	2000
59	01-Well-D5.fcs	78.2	1	2	5000000	2000
60	01-Well-D6.fcs	71.6	2	2	5000000	2000
61	01-Well-D7.fcs	0.66	0	2	5000000	2000
62	01-Well-D8.fcs	32.7	0.1	2	5000000	2000
63	01-Well-D9.fcs	58.5	0.25	2	5000000	2000
64	01-Well-D10.fcs	69	0.5	2	5000000	2000
65	01-Well-D11.fcs	74.8	1	2	5000000	2000
66	01-Well-D12.fcs	71.6	2	2	5000000	2000
67	01-Well-H1.fcs	0.33	0	2	5000000	2000
68	01-Well-H4.fcs	65.1	0.5	2	5000000	2000
69	01-Well-H5.fcs	59.3	1	2	5000000	2000
70	01-Well-H6.fcs	68	2	2	5000000	2000

## Sheet: Figure 2b
	J_K	value	AB	Description	cells
1	0.110417	71.6	Œ±CD3	Jurkat-targeting virus (Œ±CD3)	Jurkat
2	0.479167	75	Œ±CD3	Jurkat-targeting virus (Œ±CD3)	Jurkat
3	25:75	76.6	Œ±CD3	Jurkat-targeting virus (Œ±CD3)	Jurkat
4	2 days, 2:50:00	81	Œ±CD3	Jurkat-targeting virus (Œ±CD3)	Jurkat
5	3 days, 3:25:00	83.6	Œ±CD3	Jurkat-targeting virus (Œ±CD3)	Jurkat
6	3 days, 18:10:00	86	Œ±CD3	Jurkat-targeting virus (Œ±CD3)	Jurkat
7	4 days, 3:01:00	79.1	Œ±CD3	Jurkat-targeting virus (Œ±CD3)	Jurkat
8	0.110417	73.5	Œ±CD3	Jurkat-targeting virus (Œ±CD3)	Jurkat
9	0.479167	75	Œ±CD3	Jurkat-targeting virus (Œ±CD3)	Jurkat
10	25:75	77.9	Œ±CD3	Jurkat-targeting virus (Œ±CD3)	Jurkat
11	2 days, 2:50:00	79.2	Œ±CD3	Jurkat-targeting virus (Œ±CD3)	Jurkat
12	3 days, 3:25:00	82.8	Œ±CD3	Jurkat-targeting virus (Œ±CD3)	Jurkat
13	3 days, 18:10:00	86	Œ±CD3	Jurkat-targeting virus (Œ±CD3)	Jurkat
14	4 days, 3:01:00	79.5	Œ±CD3	Jurkat-targeting virus (Œ±CD3)	Jurkat
15	0.110417	72.9	Œ±CD3	Jurkat-targeting virus (Œ±CD3)	Jurkat
16	0.479167	75.4	Œ±CD3	Jurkat-targeting virus (Œ±CD3)	Jurkat
17	25:75	77.5	Œ±CD3	Jurkat-targeting virus (Œ±CD3)	Jurkat
18	2 days, 2:50:00	81.1	Œ±CD3	Jurkat-targeting virus (Œ±CD3)	Jurkat
19	3 days, 3:25:00	84.4	Œ±CD3	Jurkat-targeting virus (Œ±CD3)	Jurkat
20	3 days, 18:10:00	84.5	Œ±CD3	Jurkat-targeting virus (Œ±CD3)	Jurkat
21	4 days, 3:01:00	79.1	Œ±CD3	Jurkat-targeting virus (Œ±CD3)	Jurkat
22	0.110417	1.74	noAB	non-targeting	Jurkat
23	0.479167	1.81	noAB	non-targeting	Jurkat
24	25:75	1.7	noAB	non-targeting	Jurkat
25	2 days, 2:50:00	2.65	noAB	non-targeting	Jurkat
26	3 days, 3:25:00	3.02	noAB	non-targeting	Jurkat
27	3 days, 18:10:00	8.37	noAB	non-targeting	Jurkat
28	4 days, 3:01:00	18.8	noAB	non-targeting	Jurkat
29	0.110417	1.27	noAB	non-targeting	Jurkat
30	0.479167	0.99	noAB	non-targeting	Jurkat
31	25:75	1.75	noAB	non-targeting	Jurkat
32	2 days, 2:50:00	2.07	noAB	non-targeting	Jurkat
33	3 days, 3:25:00	1.75	noAB	non-targeting	Jurkat
34	3 days, 18:10:00	16.1	noAB	non-targeting	Jurkat
35	4 days, 3:01:00	7.14	noAB	non-targeting	Jurkat
36	0.110417	1.51	Œ±HLA-A2	K562-targeting virus (Œ±HLA-A2)	Jurkat
37	0.479167	1.36	Œ±HLA-A2	K562-targeting virus (Œ±HLA-A2)	Jurkat
38	25:75	1.04	Œ±HLA-A2	K562-targeting virus (Œ±HLA-A2)	Jurkat
39	2 days, 2:50:00	1.41	Œ±HLA-A2	K562-targeting virus (Œ±HLA-A2)	Jurkat
40	3 days, 3:25:00	1.9	Œ±HLA-A2	K562-targeting virus (Œ±HLA-A2)	Jurkat
41	3 days, 18:10:00	2.34	Œ±HLA-A2	K562-targeting virus (Œ±HLA-A2)	Jurkat
42	4 days, 3:01:00	5.13	Œ±HLA-A2	K562-targeting virus (Œ±HLA-A2)	Jurkat
43	0.110417	1.13	Œ±HLA-A2	K562-targeting virus (Œ±HLA-A2)	Jurkat
44	0.479167	1.1	Œ±HLA-A2	K562-targeting virus (Œ±HLA-A2)	Jurkat
45	25:75	1.09	Œ±HLA-A2	K562-targeting virus (Œ±HLA-A2)	Jurkat
46	2 days, 2:50:00	2.1	Œ±HLA-A2	K562-targeting virus (Œ±HLA-A2)	Jurkat
47	3 days, 3:25:00	2.88	Œ±HLA-A2	K562-targeting virus (Œ±HLA-A2)	Jurkat
48	3 days, 18:10:00	3.56	Œ±HLA-A2	K562-targeting virus (Œ±HLA-A2)	Jurkat
49	4 days, 3:01:00	8.9	Œ±HLA-A2	K562-targeting virus (Œ±HLA-A2)	Jurkat
50	0.110417	0.77	Œ±HLA-A2	K562-targeting virus (Œ±HLA-A2)	Jurkat
51	0.479167	1.12	Œ±HLA-A2	K562-targeting virus (Œ±HLA-A2)	Jurkat
52	25:75	1.46	Œ±HLA-A2	K562-targeting virus (Œ±HLA-A2)	Jurkat
53	2 days, 2:50:00	1.62	Œ±HLA-A2	K562-targeting virus (Œ±HLA-A2)	Jurkat
54	3 days, 3:25:00	2.12	Œ±HLA-A2	K562-targeting virus (Œ±HLA-A2)	Jurkat
55	3 days, 18:10:00	2.51	Œ±HLA-A2	K562-targeting virus (Œ±HLA-A2)	Jurkat
56	4 days, 3:01:00	7.58	Œ±HLA-A2	K562-targeting virus (Œ±HLA-A2)	Jurkat
57	4 days, 3:01:00	4.41	Œ±CD3	Jurkat-targeting virus (Œ±CD3)	K562
58	3 days, 18:10:00	11.3	Œ±CD3	Jurkat-targeting virus (Œ±CD3)	K562
59	3 days, 3:25:00	12	Œ±CD3	Jurkat-targeting virus (Œ±CD3)	K562
60	2 days, 2:50:00	14.1	Œ±CD3	Jurkat-targeting virus (Œ±CD3)	K562
61	25:75	13.5	Œ±CD3	Jurkat-targeting virus (Œ±CD3)	K562
62	0.479167	13.6	Œ±CD3	Jurkat-targeting virus (Œ±CD3)	K562
63	0.110417	12.2	Œ±CD3	Jurkat-targeting virus (Œ±CD3)	K562
64	4 days, 3:01:00	8.03	Œ±CD3	Jurkat-targeting virus (Œ±CD3)	K562
65	3 days, 18:10:00	11.6	Œ±CD3	Jurkat-targeting virus (Œ±CD3)	K562
66	3 days, 3:25:00	13.4	Œ±CD3	Jurkat-targeting virus (Œ±CD3)	K562
67	2 days, 2:50:00	13.8	Œ±CD3	Jurkat-targeting virus (Œ±CD3)	K562
68	25:75	14	Œ±CD3	Jurkat-targeting virus (Œ±CD3)	K562
69	0.479167	14	Œ±CD3	Jurkat-targeting virus (Œ±CD3)	K562
70	0.110417	14	Œ±CD3	Jurkat-targeting virus (Œ±CD3)	K562
71	4 days, 3:01:00	9.89	Œ±CD3	Jurkat-targeting virus (Œ±CD3)	K562
72	3 days, 18:10:00	12	Œ±CD3	Jurkat-targeting virus (Œ±CD3)	K562
73	3 days, 3:25:00	12.2	Œ±CD3	Jurkat-targeting virus (Œ±CD3)	K562
74	2 days, 2:50:00	12.9	Œ±CD3	Jurkat-targeting virus (Œ±CD3)	K562
75	25:75	14.6	Œ±CD3	Jurkat-targeting virus (Œ±CD3)	K562
76	0.479167	13.9	Œ±CD3	Jurkat-targeting virus (Œ±CD3)	K562
77	0.110417	13.7	Œ±CD3	Jurkat-targeting virus (Œ±CD3)	K562
78	4 days, 3:01:00	13.7	noAB	non-targeting	K562
79	3 days, 18:10:00	14.7	noAB	non-targeting	K562
80	3 days, 3:25:00	12	noAB	non-targeting	K562
81	2 days, 2:50:00	13	noAB	non-targeting	K562
82	25:75	14.5	noAB	non-targeting	K562
83	0.479167	13.4	noAB	non-targeting	K562
84	0.110417	14.9	noAB	non-targeting	K562
85	4 days, 3:01:00	7.56	noAB	non-targeting	K562
86	3 days, 18:10:00	15.1	noAB	non-targeting	K562
87	3 days, 3:25:00	13.7	noAB	non-targeting	K562
88	2 days, 2:50:00	14.6	noAB	non-targeting	K562
89	25:75	15.1	noAB	non-targeting	K562
90	0.479167	13.5	noAB	non-targeting	K562
91	0.110417	14.8	noAB	non-targeting	K562
92	4 days, 3:01:00	83.4	Œ±HLA-A2	K562-targeting virus (Œ±HLA-A2)	K562
93	3 days, 18:10:00	87	Œ±HLA-A2	K562-targeting virus (Œ±HLA-A2)	K562
94	3 days, 3:25:00	87.2	Œ±HLA-A2	K562-targeting virus (Œ±HLA-A2)	K562
95	2 days, 2:50:00	88.2	Œ±HLA-A2	K562-targeting virus (Œ±HLA-A2)	K562
96	25:75	87.4	Œ±HLA-A2	K562-targeting virus (Œ±HLA-A2)	K562
97	0.479167	88	Œ±HLA-A2	K562-targeting virus (Œ±HLA-A2)	K562
98	0.110417	87.3	Œ±HLA-A2	K562-targeting virus (Œ±HLA-A2)	K562
99	4 days, 3:01:00	82.8	Œ±HLA-A2	K562-targeting virus (Œ±HLA-A2)	K562
100	3 days, 18:10:00	89.7	Œ±HLA-A2	K562-targeting virus (Œ±HLA-A2)	K562
101	3 days, 3:25:00	89.1	Œ±HLA-A2	K562-targeting virus (Œ±HLA-A2)	K562
102	2 days, 2:50:00	87.7	Œ±HLA-A2	K562-targeting virus (Œ±HLA-A2)	K562
103	25:75	87.9	Œ±HLA-A2	K562-targeting virus (Œ±HLA-A2)	K562
104	0.479167	88	Œ±HLA-A2	K562-targeting virus (Œ±HLA-A2)	K562
105	0.110417	87.8	Œ±HLA-A2	K562-targeting virus (Œ±HLA-A2)	K562
106	4 days, 3:01:00	86	Œ±HLA-A2	K562-targeting virus (Œ±HLA-A2)	K562
107	3 days, 18:10:00	90.5	Œ±HLA-A2	K562-targeting virus (Œ±HLA-A2)	K562
108	3 days, 3:25:00	88.4	Œ±HLA-A2	K562-targeting virus (Œ±HLA-A2)	K562
109	2 days, 2:50:00	89.7	Œ±HLA-A2	K562-targeting virus (Œ±HLA-A2)	K562
110	25:75	88.7	Œ±HLA-A2	K562-targeting virus (Œ±HLA-A2)	K562
111	0.479167	88.9	Œ±HLA-A2	K562-targeting virus (Œ±HLA-A2)	K562
112	0.110417	88.1	Œ±HLA-A2	K562-targeting virus (Œ±HLA-A2)	K562
