# Supplementary material for: Cell type-specific delivery by modular envelope design
Source: Nat Commun. 2023 Aug 23;14:5141. doi: 10.1038/s41467-023-40788-8 (PMC10447438; doi:10.1038/s41467-023-40788-8)
Supplement: Supplementary file 8 — Source Data [file 41467_2023_40788_MOESM8_ESM.zip › Supplement_SourceData/Figure3.xlsx]

## Sheet: Figure 3a
	value	cells	dose	virus	antibody	intensity	MOI	norm
1	0.083	WT	40	15F11	αHA	538	55	0.293546
2	28.9	high	40	15F11	αHA	23867	55	102.21
3	26.4	medium high	40	15F11	αHA	19162	55	93.3687
4	0.095	WT	40	15F11	αHA	532	55	0.335986
5	28.1	high	40	15F11	αHA	22582	55	99.3811
6	23.9	medium high	40	15F11	αHA	16546	55	84.527
7	0.082	WT	40	15F11	αHA	518	55	0.290009
8	28.2	high	40	15F11	αHA	22256	55	99.7347
9	25.5	medium high	40	15F11	αHA	18900	55	90.1857
10	0.019	WT	40	15F11	αHA	484	55	0.0671972
11	27.9	high	40	15F11	αHA	22758	55	98.6737
12	25.8	medium high	40	15F11	αHA	19093	55	91.2467
13	22.8	medium low	40	15F11	αHA	15813	55	80.6366
14	16.5	low	40	15F11	αHA	11186	55	58.3554
15	21.9	medium low	40	15F11	αHA	15399	55	77.4536
16	18.4	low	40	15F11	αHA	10829	55	65.0752
17	23.2	medium low	40	15F11	αHA	16846	55	82.0513
18	16.7	low	40	15F11	αHA	9590	55	59.0628
19	23.6	medium low	40	15F11	αHA	17092	55	83.466
20	18.2	low	40	15F11	αHA	11223	55	64.3678
21	0.38	high	10	pAG	no antibody	100	521	1.19216
22	0.053	medium high	10	pAG	no antibody	100	304	0.166275
23	0.36	medium low	10	pAG	no antibody	100	471	1.12941
24	0.13	high	10	pAG	no antibody	100	385	0.407843
25	0.042	medium high	10	pAG	no antibody	100	309	0.131765
26	0.33	medium low	10	pAG	no antibody	100	380	1.03529
27	0.063	high	10	pAG	no antibody	100	346	0.197647
28	0.04	medium high	10	pAG	no antibody	100	278	0.12549
29	0.16	medium low	10	pAG	no antibody	100	336	0.501961
30	0.21	high	10	pAG	no antibody	100	402	0.658824
31	0.053	medium high	10	pAG	no antibody	100	333	0.166275
32	0.011	medium low	10	pAG	no antibody	100	311	0.0345098
33	0.021	low	10	pAG	no antibody	100	296	0.0658824
34	0.045	WT	10	pAG	no antibody	100	350	0.141176
35	0.01	low	10	pAG	no antibody	100	300	0.0313725
36	0.043	WT	10	pAG	no antibody	100	340	0.134902
37	0.021	low	10	pAG	no antibody	100	270	0.0658824
38	0.021	WT	10	pAG	no antibody	100	317	0.0658824
39	0	low	10	pAG	no antibody	100	264	0
40	0.01	WT	10	pAG	no antibody	100	330	0.0313725
41	32.9	high	10	pAG	αHA	100	26817	103.216
42	28.6	medium high	10	pAG	αHA	100	22042	89.7255
43	18.1	medium low	10	pAG	αHA	100	12499	56.7843
44	33	high	10	pAG	αHA	100	27677	103.529
45	25.8	medium high	10	pAG	αHA	100	18318	80.9412
46	16.8	medium low	10	pAG	αHA	100	10666	52.7059
47	31.9	high	10	pAG	αHA	100	25951	100.078
48	25.4	medium high	10	pAG	αHA	100	18543	79.6863
49	13.7	medium low	10	pAG	αHA	100	8944	42.9804
50	29.7	high	10	pAG	αHA	100	22595	93.1765
51	23.8	medium high	10	pAG	αHA	100	16813	74.6667
52	13.3	medium low	10	pAG	αHA	100	8944	41.7255
53	2.34	low	10	pAG	αHA	100	1275	7.34118
54	0.032	WT	10	pAG	αHA	100	325	0.100392
55	2.44	low	10	pAG	αHA	100	1445	7.6549
56	0.032	WT	10	pAG	αHA	100	312	0.100392
57	2.15	low	10	pAG	αHA	100	1281	6.7451
58	0.032	WT	10	pAG	αHA	100	343	0.100392
59	2.04	low	10	pAG	αHA	100	1222	6.4
60	0	WT	10	pAG	αHA	100	366	0
61	0	high	5	SNAP	no Antibody	400	50	0
62	0.035	medium high	5	SNAP	no Antibody	471	50	0.172202
63	0.011	medium low	5	SNAP	no Antibody	414	50	0.0541205
64	0	high	5	SNAP	no Antibody	442	50	0
65	0	medium high	5	SNAP	no Antibody	442	50	0
66	0.022	medium low	5	SNAP	no Antibody	412	50	0.108241
67	0	high	5	SNAP	no Antibody	417	50	0
68	0	medium high	5	SNAP	no Antibody	421	50	0
69	0	medium low	5	SNAP	no Antibody	390	50	0
70	0.011	high	5	SNAP	no Antibody	482	50	0.0541205
71	0.023	medium high	5	SNAP	no Antibody	428	50	0.113161
72	0	medium low	5	SNAP	no Antibody	448	50	0
73	0	low	5	SNAP	no Antibody	343	50	0
74	0.019	WT	5	SNAP	no Antibody	499	50	0.0934809
75	0	low	5	SNAP	no Antibody	384	50	0
76	0	WT	5	SNAP	no Antibody	449	50	0
77	0	low	5	SNAP	no Antibody	373	50	0
78	0.011	WT	5	SNAP	no Antibody	445	50	0.0541205
79	0	low	5	SNAP	no Antibody	397	50	0
80	0.021	WT	5	SNAP	no Antibody	510	50	0.103321
81	19.6	high	5	SNAP	αHA-BG	18919	50	96.433
82	8.82	medium high	5	SNAP	αHA-BG	7113	50	43.3948
83	3.87	medium low	5	SNAP	αHA-BG	2719	50	19.0406
84	20.5	high	5	SNAP	αHA-BG	20182	50	100.861
85	8.71	medium high	5	SNAP	αHA-BG	6791	50	42.8536
86	4.41	medium low	5	SNAP	αHA-BG	3275	50	21.6974
87	20.7	high	5	SNAP	αHA-BG	22412	50	101.845
88	9.74	medium high	5	SNAP	αHA-BG	6895	50	47.9213
89	4.32	medium low	5	SNAP	αHA-BG	3171	50	21.2546
90	20.5	high	5	SNAP	αHA-BG	19637	50	100.861
91	9.65	medium high	5	SNAP	αHA-BG	7831	50	47.4785
92	4.71	medium low	5	SNAP	αHA-BG	3471	50	23.1734
93	2.46	low	5	SNAP	αHA-BG	2163	50	12.1033
94	0.021	WT	5	SNAP	αHA-BG	446	50	0.103321
95	2.48	low	5	SNAP	αHA-BG	2048	50	12.2017
96	0	WT	5	SNAP	αHA-BG	439	50	0
97	2.36	low	5	SNAP	αHA-BG	1994	50	11.6113
98	0	WT	5	SNAP	αHA-BG	395	50	0
99	2.81	low	5	SNAP	αHA-BG	2474	50	13.8253
100	0.024	WT	5	SNAP	αHA-BG	475	50	0.118081
101	0.22	WT	5	SNAP-purif	αHA	n.a.	25	2.30005
102	9.55	high	5	SNAP-purif	αHA	n.a.	25	99.8432
103	8.78	medium high	5	SNAP-purif	αHA	n.a.	25	91.793
104	7.68	medium low	5	SNAP-purif	αHA	n.a.	25	80.2927
105	4.42	low	5	SNAP-purif	αHA	n.a.	25	46.2101
106	0.27	WT	5	SNAP-purif	αHA	n.a.	25	2.82279
107	8.63	high	5	SNAP-purif	αHA	n.a.	25	90.2248
108	8.68	medium high	5	SNAP-purif	αHA	n.a.	25	90.7475
109	8.24	medium low	5	SNAP-purif	αHA	n.a.	25	86.1474
110	5	low	5	SNAP-purif	αHA	n.a.	25	52.2739
111	0.27	WT	5	SNAP-purif	αHA	n.a.	25	2.82279
112	9.88	high	5	SNAP-purif	αHA	n.a.	25	103.293
113	9.12	medium high	5	SNAP-purif	αHA	n.a.	25	95.3476
114	8.64	medium low	5	SNAP-purif	αHA	n.a.	25	90.3293
115	5.93	low	5	SNAP-purif	αHA	n.a.	25	61.9969
116	0.29	WT	5	SNAP-purif	αHA	n.a.	25	3.03189
117	10.2	high	5	SNAP-purif	αHA	n.a.	25	106.639
118	9.75	medium high	5	SNAP-purif	αHA	n.a.	25	101.934
119	8.13	medium low	5	SNAP-purif	αHA	n.a.	25	84.9974
120	5.57	low	5	SNAP-purif	αHA	n.a.	25	58.2331
121	0.53	WT	5	SNAP-purif	no Antibody	n.a.	25	5.54104
122	0.59	high	5	SNAP-purif	no Antibody	n.a.	25	6.16832
123	0.65	medium high	5	SNAP-purif	no Antibody	n.a.	25	6.79561
124	0.71	medium low	5	SNAP-purif	no Antibody	n.a.	25	7.4229
125	0.37	low	5	SNAP-purif	no Antibody	n.a.	25	3.86827
126	0.5	WT	5	SNAP-purif	no Antibody	n.a.	25	5.22739
127	0.64	high	5	SNAP-purif	no Antibody	n.a.	25	6.69106
128	0.51	medium high	5	SNAP-purif	no Antibody	n.a.	25	5.33194
129	0.53	medium low	5	SNAP-purif	no Antibody	n.a.	25	5.54104
130	0.26	low	5	SNAP-purif	no Antibody	n.a.	25	2.71824
131	0.71	WT	5	SNAP-purif	no Antibody	n.a.	25	7.4229
132	0.67	high	5	SNAP-purif	no Antibody	n.a.	25	7.0047
133	0.53	medium high	5	SNAP-purif	no Antibody	n.a.	25	5.54104
134	0.65	medium low	5	SNAP-purif	no Antibody	n.a.	25	6.79561
135	0.47	low	5	SNAP-purif	no Antibody	n.a.	25	4.91375
136	0.54	WT	5	SNAP-purif	no Antibody	n.a.	25	5.64558
137	0.47	high	5	SNAP-purif	no Antibody	n.a.	25	4.91375
138	0.52	medium high	5	SNAP-purif	no Antibody	n.a.	25	5.43649
139	0.51	medium low	5	SNAP-purif	no Antibody	n.a.	25	5.33194
140	0.42	low	5	SNAP-purif	no Antibody	n.a.	25	4.39101

## Sheet: Figure 3b
	Antibody	Targeting	MOI	Cell.Line	value
1	αSpot	pAG	1000	Surface-Spot	40.1
2	αV5	pAG	1000	Surface-Spot	1.22
3	αHA	pAG	1000	Surface-Spot	1.25
4	αStrep	pAG	1000	Surface-Spot	1.55
5	no Antibody	pAG	1000	Surface-Spot	1.14
6	αSpot	pAG	2000	Surface-Spot	56.1
7	αV5	pAG	2000	Surface-Spot	2.72
8	αHA	pAG	2000	Surface-Spot	3.01
9	αStrep	pAG	2000	Surface-Spot	4.63
10	no Antibody	pAG	2000	Surface-Spot	1.92
11	αSpot	pAG	1000	Surface-Spot	35.5
12	αV5	pAG	1000	Surface-Spot	1.12
13	αHA	pAG	1000	Surface-Spot	1.07
14	αStrep	pAG	1000	Surface-Spot	1.94
15	no Antibody	pAG	1000	Surface-Spot	1.22
16	αSpot	pAG	2000	Surface-Spot	49
17	αV5	pAG	2000	Surface-Spot	2.35
18	αHA	pAG	2000	Surface-Spot	1.19
19	αStrep	pAG	2000	Surface-Spot	4.83
20	no Antibody	pAG	2000	Surface-Spot	1.63
21	αSpot	pAG	1000	Surface-Spot	35.8
22	αV5	pAG	1000	Surface-Spot	6.92
23	αHA	pAG	1000	Surface-Spot	0
24	αStrep	pAG	1000	Surface-Spot	14.3
25	no Antibody	pAG	1000	Surface-Spot	8.54
26	αSpot	pAG	2000	Surface-Spot	74.7
27	αV5	pAG	2000	Surface-Spot	13.2
28	αHA	pAG	2000	Surface-Spot	11.7
29	αStrep	pAG	2000	Surface-Spot	30.1
30	no Antibody	pAG	2000	Surface-Spot	12.9
31	αSpot	pAG	1000	Surface-Spot	69.8
32	αV5	pAG	1000	Surface-Spot	7.19
33	αHA	pAG	1000	Surface-Spot	15.1
34	αStrep	pAG	1000	Surface-Spot	21.6
35	no Antibody	pAG	1000	Surface-Spot	7.18
36	αSpot	pAG	2000	Surface-Spot	70.1
37	αV5	pAG	2000	Surface-Spot	11.2
38	αHA	pAG	2000	Surface-Spot	11.9
39	αStrep	pAG	2000	Surface-Spot	29.4
40	no Antibody	pAG	2000	Surface-Spot	12.5
41	αSpot	pAG	1000	Surface-V5	1.34
42	αV5	pAG	1000	Surface-V5	57.3
43	αHA	pAG	1000	Surface-V5	1.22
44	αStrep	pAG	1000	Surface-V5	1.91
45	no Antibody	pAG	1000	Surface-V5	1.44
46	αSpot	pAG	2000	Surface-V5	2.24
47	αV5	pAG	2000	Surface-V5	75.2
48	αHA	pAG	2000	Surface-V5	1.94
49	αStrep	pAG	2000	Surface-V5	4.89
50	no Antibody	pAG	2000	Surface-V5	2.17
51	αSpot	pAG	1000	Surface-V5	1.01
52	αV5	pAG	1000	Surface-V5	52.9
53	αHA	pAG	1000	Surface-V5	1.2
54	αStrep	pAG	1000	Surface-V5	2.02
55	no Antibody	pAG	1000	Surface-V5	1.36
56	αSpot	pAG	2000	Surface-V5	2.22
57	αV5	pAG	2000	Surface-V5	66.2
58	αHA	pAG	2000	Surface-V5	2.47
59	αStrep	pAG	2000	Surface-V5	4.36
60	no Antibody	pAG	2000	Surface-V5	2.14
61	αSpot	pAG	1000	Surface-V5	7.24
62	αV5	pAG	1000	Surface-V5	89.2
63	αHA	pAG	1000	Surface-V5	12.7
64	αStrep	pAG	1000	Surface-V5	26.4
65	no Antibody	pAG	1000	Surface-V5	6.79
66	αSpot	pAG	2000	Surface-V5	10.9
67	αV5	pAG	2000	Surface-V5	91.7
68	αHA	pAG	2000	Surface-V5	13.9
69	αStrep	pAG	2000	Surface-V5	35.8
70	no Antibody	pAG	2000	Surface-V5	12
71	αSpot	pAG	1000	Surface-V5	6.67
72	αV5	pAG	1000	Surface-V5	90.6
73	αHA	pAG	1000	Surface-V5	7.65
74	αStrep	pAG	1000	Surface-V5	24
75	no Antibody	pAG	1000	Surface-V5	9.78
76	αSpot	pAG	2000	Surface-V5	9.38
77	αV5	pAG	2000	Surface-V5	88.9
78	αHA	pAG	2000	Surface-V5	10.3
79	αStrep	pAG	2000	Surface-V5	33.5
80	no Antibody	pAG	2000	Surface-V5	12.4
81	αSpot	pAG	1000	Surface-HA	1.08
82	αV5	pAG	1000	Surface-HA	1.39
83	αHA	pAG	1000	Surface-HA	40.2
84	αStrep	pAG	1000	Surface-HA	1.56
85	no Antibody	pAG	1000	Surface-HA	1.34
86	αSpot	pAG	2000	Surface-HA	2.58
87	αV5	pAG	2000	Surface-HA	2.42
88	αHA	pAG	2000	Surface-HA	60
89	αStrep	pAG	2000	Surface-HA	4.79
90	no Antibody	pAG	2000	Surface-HA	1.81
91	αSpot	pAG	1000	Surface-HA	1.02
92	αV5	pAG	1000	Surface-HA	1.36
93	αHA	pAG	1000	Surface-HA	40.4
94	αStrep	pAG	1000	Surface-HA	1.9
95	no Antibody	pAG	1000	Surface-HA	1.16
96	αSpot	pAG	2000	Surface-HA	2.2
97	αV5	pAG	2000	Surface-HA	2.48
98	αHA	pAG	2000	Surface-HA	54.3
99	αStrep	pAG	2000	Surface-HA	4.32
100	no Antibody	pAG	2000	Surface-HA	2.38
101	αSpot	pAG	1000	Surface-HA	5.56
102	αV5	pAG	1000	Surface-HA	6.55
103	αHA	pAG	1000	Surface-HA	80.8
104	αStrep	pAG	1000	Surface-HA	20.1
105	no Antibody	pAG	1000	Surface-HA	6.9
106	αSpot	pAG	2000	Surface-HA	8.83
107	αV5	pAG	2000	Surface-HA	11.6
108	αHA	pAG	2000	Surface-HA	88.6
109	αStrep	pAG	2000	Surface-HA	30.6
110	no Antibody	pAG	2000	Surface-HA	12.2
111	αSpot	pAG	1000	Surface-HA	5.3
112	αV5	pAG	1000	Surface-HA	6.37
113	αHA	pAG	1000	Surface-HA	79.3
114	αStrep	pAG	1000	Surface-HA	19.2
115	no Antibody	pAG	1000	Surface-HA	5.93
116	αSpot	pAG	2000	Surface-HA	11.7
117	αV5	pAG	2000	Surface-HA	9.72
118	αHA	pAG	2000	Surface-HA	91.8
119	αStrep	pAG	2000	Surface-HA	28.1
120	no Antibody	pAG	2000	Surface-HA	12.5
121	αSpot	pAG	1000	Surface-Strep	0.97
122	αV5	pAG	1000	Surface-Strep	1.66
123	αHA	pAG	1000	Surface-Strep	8.54
124	αStrep	pAG	1000	Surface-Strep	32.9
125	no Antibody	pAG	1000	Surface-Strep	1.21
126	αSpot	pAG	2000	Surface-Strep	2.28
127	αV5	pAG	2000	Surface-Strep	2.56
128	αHA	pAG	2000	Surface-Strep	2.08
129	αStrep	pAG	2000	Surface-Strep	46.5
130	no Antibody	pAG	2000	Surface-Strep	2.13
131	αSpot	pAG	1000	Surface-Strep	0.96
132	αV5	pAG	1000	Surface-Strep	1.64
133	αHA	pAG	1000	Surface-Strep	9.43
134	αStrep	pAG	1000	Surface-Strep	34.6
135	no Antibody	pAG	1000	Surface-Strep	1.01
136	αSpot	pAG	2000	Surface-Strep	2.3
137	αV5	pAG	2000	Surface-Strep	2.37
138	αHA	pAG	2000	Surface-Strep	1.89
139	αStrep	pAG	2000	Surface-Strep	43.3
140	no Antibody	pAG	2000	Surface-Strep	1.69
141	αSpot	pAG	1000	Surface-Strep	7.19
142	αV5	pAG	1000	Surface-Strep	7.66
143	αHA	pAG	1000	Surface-Strep	9.56
144	αStrep	pAG	1000	Surface-Strep	90.2
145	no Antibody	pAG	1000	Surface-Strep	8.11
146	αSpot	pAG	2000	Surface-Strep	6.61
147	αV5	pAG	2000	Surface-Strep	11
148	αHA	pAG	2000	Surface-Strep	21.4
149	αStrep	pAG	2000	Surface-Strep	93.6
150	no Antibody	pAG	2000	Surface-Strep	12.2
151	αSpot	pAG	1000	Surface-Strep	5.5
152	αV5	pAG	1000	Surface-Strep	6.17
153	αHA	pAG	1000	Surface-Strep	7.42
154	αStrep	pAG	1000	Surface-Strep	90.6
155	no Antibody	pAG	1000	Surface-Strep	7.63
156	αSpot	pAG	2000	Surface-Strep	10.7
157	αV5	pAG	2000	Surface-Strep	11.8
158	αHA	pAG	2000	Surface-Strep	10
159	αStrep	pAG	2000	Surface-Strep	93.8
160	no Antibody	pAG	2000	Surface-Strep	11.2

## Sheet: Figure 3c
	Antibody	Targeting	MOI	Cell.Line	value
1	αSpot	SNAP	1000	Surface-Spot	28.3
2	αV5	SNAP	1000	Surface-Spot	5.17
3	αHA	SNAP	1000	Surface-Spot	5.12
4	αStrep	SNAP	1000	Surface-Spot	5.51
5	no Antibody	SNAP	1000	Surface-Spot	5.03
6	αSpot	SNAP	2000	Surface-Spot	52.6
7	αV5	SNAP	2000	Surface-Spot	10.2
8	αHA	SNAP	2000	Surface-Spot	10.4
9	αStrep	SNAP	2000	Surface-Spot	10.5
10	no Antibody	SNAP	2000	Surface-Spot	9.96
11	αSpot	SNAP	1000	Surface-Spot	28.7
12	αV5	SNAP	1000	Surface-Spot	5.67
13	αHA	SNAP	1000	Surface-Spot	5.46
14	αStrep	SNAP	1000	Surface-Spot	6.15
15	no Antibody	SNAP	1000	Surface-Spot	6
16	αSpot	SNAP	2000	Surface-Spot	53
17	αV5	SNAP	2000	Surface-Spot	10.3
18	αHA	SNAP	2000	Surface-Spot	9.46
19	αStrep	SNAP	2000	Surface-Spot	11.1
20	no Antibody	SNAP	2000	Surface-Spot	10.9
21	αSpot	SNAP	1000	Surface-Spot	18.4
22	αV5	SNAP	1000	Surface-Spot	2.74
23	αHA	SNAP	1000	Surface-Spot	2.75
24	αStrep	SNAP	1000	Surface-Spot	3.01
25	no Antibody	SNAP	1000	Surface-Spot	2.84
26	αSpot	SNAP	1000	Surface-Spot	20
27	αV5	SNAP	1000	Surface-Spot	2.81
28	αHA	SNAP	1000	Surface-Spot	3.42
29	αStrep	SNAP	1000	Surface-Spot	3.08
30	no Antibody	SNAP	1000	Surface-Spot	3.83
31	αSpot	SNAP	1000	Surface-V5	5.43
32	αV5	SNAP	1000	Surface-V5	87.5
33	αHA	SNAP	1000	Surface-V5	5.38
34	αStrep	SNAP	1000	Surface-V5	5.38
35	no Antibody	SNAP	1000	Surface-V5	0
36	αSpot	SNAP	2000	Surface-V5	11.6
37	αV5	SNAP	2000	Surface-V5	96.5
38	αHA	SNAP	2000	Surface-V5	9.18
39	αStrep	SNAP	2000	Surface-V5	11.3
40	no Antibody	SNAP	2000	Surface-V5	11.4
41	αSpot	SNAP	1000	Surface-V5	6.34
42	αV5	SNAP	1000	Surface-V5	88.1
43	αHA	SNAP	1000	Surface-V5	5.58
44	αStrep	SNAP	1000	Surface-V5	5.71
45	no Antibody	SNAP	1000	Surface-V5	5.76
46	αSpot	SNAP	2000	Surface-V5	10.7
47	αV5	SNAP	2000	Surface-V5	93.5
48	αHA	SNAP	2000	Surface-V5	9.9
49	αStrep	SNAP	2000	Surface-V5	10.1
50	no Antibody	SNAP	2000	Surface-V5	11
51	αSpot	SNAP	1000	Surface-V5	2.91
52	αV5	SNAP	1000	Surface-V5	87.3
53	αHA	SNAP	1000	Surface-V5	2.97
54	αStrep	SNAP	1000	Surface-V5	3.74
55	no Antibody	SNAP	1000	Surface-V5	3.42
56	αSpot	SNAP	2000	Surface-V5	5.19
57	αV5	SNAP	2000	Surface-V5	94.7
58	αHA	SNAP	2000	Surface-V5	5.11
59	αStrep	SNAP	2000	Surface-V5	6.15
60	no Antibody	SNAP	2000	Surface-V5	6.56
61	αSpot	SNAP	1000	Surface-V5	3.52
62	αV5	SNAP	1000	Surface-V5	85.7
63	αHA	SNAP	1000	Surface-V5	3.34
64	αStrep	SNAP	1000	Surface-V5	3.61
65	no Antibody	SNAP	1000	Surface-V5	3.42
66	αSpot	SNAP	2000	Surface-V5	5.64
67	αV5	SNAP	2000	Surface-V5	93.8
68	αHA	SNAP	2000	Surface-V5	5.31
69	αStrep	SNAP	2000	Surface-V5	5.76
70	no Antibody	SNAP	2000	Surface-V5	5.76
71	αSpot	SNAP	1000	Surface-HA	6.34
72	αV5	SNAP	1000	Surface-HA	6.07
73	αHA	SNAP	1000	Surface-HA	67.9
74	αStrep	SNAP	1000	Surface-HA	6.21
75	no Antibody	SNAP	1000	Surface-HA	5.64
76	αSpot	SNAP	2000	Surface-HA	11.4
77	αV5	SNAP	2000	Surface-HA	11.2
78	αHA	SNAP	2000	Surface-HA	86.4
79	αStrep	SNAP	2000	Surface-HA	10.4
80	no Antibody	SNAP	2000	Surface-HA	10.8
81	αSpot	SNAP	1000	Surface-HA	6.7
82	αV5	SNAP	1000	Surface-HA	5.82
83	αHA	SNAP	1000	Surface-HA	67.4
84	αStrep	SNAP	1000	Surface-HA	6.06
85	no Antibody	SNAP	1000	Surface-HA	5.82
86	αSpot	SNAP	2000	Surface-HA	11.8
87	αV5	SNAP	2000	Surface-HA	10.4
88	αHA	SNAP	2000	Surface-HA	86.1
89	αStrep	SNAP	2000	Surface-HA	10.5
90	no Antibody	SNAP	2000	Surface-HA	10.6
91	αSpot	SNAP	1000	Surface-HA	2.59
92	αV5	SNAP	1000	Surface-HA	2.82
93	αHA	SNAP	1000	Surface-HA	53.9
94	αStrep	SNAP	1000	Surface-HA	3.09
95	no Antibody	SNAP	1000	Surface-HA	3.5
96	αSpot	SNAP	2000	Surface-HA	5.85
97	αV5	SNAP	2000	Surface-HA	5.61
98	αHA	SNAP	2000	Surface-HA	74.3
99	αStrep	SNAP	2000	Surface-HA	6.22
100	no Antibody	SNAP	2000	Surface-HA	5.95
101	αSpot	SNAP	1000	Surface-HA	3.05
102	αV5	SNAP	1000	Surface-HA	3.47
103	αHA	SNAP	1000	Surface-HA	56.3
104	αStrep	SNAP	1000	Surface-HA	3.54
105	no Antibody	SNAP	1000	Surface-HA	2.8
106	αSpot	SNAP	2000	Surface-HA	5.86
107	αV5	SNAP	2000	Surface-HA	6.05
108	αHA	SNAP	2000	Surface-HA	69.4
109	αStrep	SNAP	2000	Surface-HA	5.14
110	no Antibody	SNAP	2000	Surface-HA	4.93
111	αSpot	SNAP	1000	Surface-Strep	6.07
112	αV5	SNAP	1000	Surface-Strep	5.64
113	αHA	SNAP	1000	Surface-Strep	5.29
114	αStrep	SNAP	1000	Surface-Strep	18.2
115	no Antibody	SNAP	1000	Surface-Strep	6.65
116	αSpot	SNAP	2000	Surface-Strep	9.17
117	αV5	SNAP	2000	Surface-Strep	8.68
118	αHA	SNAP	2000	Surface-Strep	9.09
119	αStrep	SNAP	2000	Surface-Strep	31.4
120	no Antibody	SNAP	2000	Surface-Strep	10.3
121	αSpot	SNAP	1000	Surface-Strep	5.86
122	αV5	SNAP	1000	Surface-Strep	5.26
123	αHA	SNAP	1000	Surface-Strep	4.75
124	αStrep	SNAP	1000	Surface-Strep	18.3
125	no Antibody	SNAP	1000	Surface-Strep	6.06
126	αSpot	SNAP	2000	Surface-Strep	10.1
127	αV5	SNAP	2000	Surface-Strep	9.47
128	αHA	SNAP	2000	Surface-Strep	9.54
129	αStrep	SNAP	2000	Surface-Strep	27.9
130	no Antibody	SNAP	2000	Surface-Strep	11.5
131	αSpot	SNAP	1000	Surface-Strep	3.28
132	αV5	SNAP	1000	Surface-Strep	2.87
133	αHA	SNAP	1000	Surface-Strep	3.09
134	αStrep	SNAP	1000	Surface-Strep	14.1
135	no Antibody	SNAP	1000	Surface-Strep	2.45
136	αSpot	SNAP	2000	Surface-Strep	4.88
137	αV5	SNAP	2000	Surface-Strep	5.31
138	αHA	SNAP	2000	Surface-Strep	4.88
139	αStrep	SNAP	2000	Surface-Strep	23.8
140	no Antibody	SNAP	2000	Surface-Strep	4.53
141	αSpot	SNAP	1000	Surface-Strep	2.99
142	αV5	SNAP	1000	Surface-Strep	2.87
143	αHA	SNAP	1000	Surface-Strep	3.85
144	αStrep	SNAP	1000	Surface-Strep	15.2
145	no Antibody	SNAP	1000	Surface-Strep	3.36
146	αSpot	SNAP	2000	Surface-Strep	5.57
147	αV5	SNAP	2000	Surface-Strep	4.8
148	αHA	SNAP	2000	Surface-Strep	6.7
149	αStrep	SNAP	2000	Surface-Strep	24.2
150	no Antibody	SNAP	2000	Surface-Strep	5.1
