# Supplementary material for: Cell type-specific delivery by modular envelope design
Source: Nat Commun. 2023 Aug 23;14:5141. doi: 10.1038/s41467-023-40788-8 (PMC10447438; doi:10.1038/s41467-023-40788-8)
Supplement: Supplementary file 8 — Source Data [file 41467_2023_40788_MOESM8_ESM.zip › Supplement_SourceData/SupplementaryFigure7.xlsx]

## Sheet: S7a
	ID	value	Donor
1	VSV-G	1.58	1
2	dm+SNAP	0	1
3	dm+Tcell	3.97	1
4	dm+CD3	0.86	1
5	VSV-G	1.98	1
6	dm+SNAP	0	1
7	dm+Tcell	4.16	1
8	dm+CD3	1.02	1
9	VSV-G	0.31	2
10	dm+SNAP	0	2
11	dm+Tcell	0.72	2
12	dm+CD3	0.32	2
13	VSV-G	0.44	2
14	dm+SNAP	0	2
15	dm+Tcell	0.79	2
16	dm+CD3	0.31	2
