# Supplementary material for: Cell type-specific delivery by modular envelope design
Source: Nat Commun. 2023 Aug 23;14:5141. doi: 10.1038/s41467-023-40788-8 (PMC10447438; doi:10.1038/s41467-023-40788-8)
Supplement: Supplementary file 8 — Source Data [file 41467_2023_40788_MOESM8_ESM.zip › Supplement_SourceData/SupplementStatistics/_Stats_Figure2.xlsx]

## Sheet: Figure 2a
MOI=0	group1	group2	xmin	xmax	y.position	diff	padj	p.adj.signif
0-2	2	0	1	6	84	0.12	0.525515
0.1-2	2	0.1	2	6	87	0.03	0.996006
0.25-2	2	0.25	3	6	90	0.00666667	0.999997
0.5-2	2	0.5	4	6	93	-0.0133333	0.999917
1-2	2	1	5	6	96	0.17	0.237467
MOI=500	group1	group2	xmin	xmax	y.position	diff	padj	p.adj.signif
0-2	2	0	1	6	84	-25.9	5.3833e-09	***
0.1-2	2	0.1	2	6	87	-13.4	0.000421347	***
0.25-2	2	0.25	3	6	90	-7.63333	0.0240908	*
0.5-2	2	0.5	4	6	93	-2.03333	0.841344
1-2	2	1	5	6	96	3.13333	0.54095
MOI=1000	group1	group2	xmin	xmax	y.position	diff	padj	p.adj.signif
0-2	2	0	1	6	84	-49.71	1.1827e-09	***
0.1-2	2	0.1	2	6	87	-31.0667	2.29523e-07	***
0.25-2	2	0.25	3	6	90	-12.2	0.012479	*
0.5-2	2	0.5	4	6	93	-2.83333	0.856828
1-2	2	1	5	6	96	0.133333	1
MOI=2000	group1	group2	xmin	xmax	y.position	diff	padj	p.adj.signif
0-2	2	0	1	6	84	-69.9333	3.16183e-10	***
0.1-2	2	0.1	2	6	87	-37.9	8.30481e-06	***
0.25-2	2	0.25	3	6	90	-13.95	0.0389542	*
0.5-2	2	0.5	4	6	93	-2.36667	0.961656
1-2	2	1	5	6	96	0.366667	0.999994

## Sheet: Figure 2b
aHLA-A2 targeting	J_K	.y.	group1	group2	n1	n2	statistic	df	p	p.adj	p.adj.signif
1	1:99	value	Jurkat	K562	3	3	-279.715	2.30827	2.79e-06	1.953e-05	****
2	10:90	value	Jurkat	K562	3	3	-273.721	3.96932	1.23e-09	8.61e-09	****
3	25:75	value	Jurkat	K562	3	3	-216.416	2.48239	2.26e-06	1.582e-05	****
4	50:50	value	Jurkat	K562	3	3	-136.8	2.45583	7.89e-06	5.523e-05	****
5	75:25	value	Jurkat	K562	3	3	-136.572	3.05861	6.85e-07	4.795e-06	****
6	90:10	value	Jurkat	K562	3	3	-76.6473	2.51068	2.69e-05	0.0001883	***
7	99:1	value	Jurkat	K562	3	3	-52.0069	3.94604	9.55e-07	6.685e-06	****
aCD3 targeting	J_K	.y.	group1	group2	n1	n2	statistic	df	p	p.adj	p.adj.signif
1	1:99	value	Jurkat	K562	3	3	341.494	3.95765	5.4e-10	3.78e-09	****
2	10:90	value	Jurkat	K562	3	3	75.127	3.9998	1.88e-07	1.316e-06	****
3	25:75	value	Jurkat	K562	3	3	126.882	3.86415	3.86e-08	2.702e-07	****
4	50:50	value	Jurkat	K562	3	3	93.4836	3.22222	1.21e-06	8.47e-06	****
5	75:25	value	Jurkat	K562	3	3	111.747	3.98796	4.02e-08	2.814e-07	****
6	90:10	value	Jurkat	K562	3	3	136.905	2.64046	3.68e-06	2.576e-05	****
7	99:1	value	Jurkat	K562	3	3	44.468	2.02747	0.000464	0.003248	**
no antibody	J_K	.y.	group1	group2	n1	n2	statistic	df	p	p.adj	p.adj.signif
1	1:99	value	Jurkat	K562	2	2	-29.1741	1.02974	0.0198	0.1386	ns
2	10:90	value	Jurkat	K562	2	2	-55.5439	1.09035	0.00813	0.05691	ns
3	25:75	value	Jurkat	K562	2	2	-43.4328	1.01389	0.0139	0.0973	ns
4	50:50	value	Jurkat	K562	2	2	-13.4439	1.25835	0.0259	0.1813	ns
5	75:25	value	Jurkat	K562	2	2	-9.86332	1.8511	0.013	0.091	ns
6	90:10	value	Jurkat	K562	2	2	-0.6886	1.00536	0.616	1	ns
7	99:1	value	Jurkat	K562	2	2	0.355142	1.51499	0.766	1	ns
