# Supplementary material for: Cell type-specific delivery by modular envelope design
Source: Nat Commun. 2023 Aug 23;14:5141. doi: 10.1038/s41467-023-40788-8 (PMC10447438; doi:10.1038/s41467-023-40788-8)
Supplement: Supplementary file 8 — Source Data [file 41467_2023_40788_MOESM8_ESM.zip › Supplement_SourceData/SupplementStatistics/_Stats_SupplementaryFigure1.xlsx]

## Sheet: S1d
	VSVG	.y.	group1	group2	n1	n2	statistic	df	p	p.adj	p.adj.signif
1	100	percentage	no Antibody	aHLA-A2	4	4	-1.41554	3.47366	0.24	1	ns
2	95	percentage	no Antibody	aHLA-A2	4	4	-0.830323	3.17057	0.464	1	ns
3	90	percentage	no Antibody	aHLA-A2	4	4	-0.977312	4.45739	0.378	1	ns
4	75	percentage	no Antibody	aHLA-A2	4	4	0.16028	5.6056	0.878	1	ns
5	50	percentage	no Antibody	aHLA-A2	4	4	-0.58508	5.37804	0.582	1	ns
6	25	percentage	no Antibody	aHLA-A2	4	4	-0.565397	4.1086	0.601	1	ns
7	10	percentage	no Antibody	aHLA-A2	4	4	-1.16146	4.72733	0.301	1	ns
8	5	percentage	no Antibody	aHLA-A2	4	4	-0.974355	5.92968	0.368	1	ns
9	0	percentage	no Antibody	aHLA-A2	4	4	-0.967315	3.36172	0.398	1	ns

## Sheet: S1e
	.y.	group1	group2	n1	n2	statistic	df	p	p.adj	p.adj.signif
1	VGs	100:0	95:5	3	3	-2.78813	3.63868	0.055	0.44	ns
2	VGs	100:0	90:10	3	3	-2.5039	2.4106	0.108	0.864	ns
3	VGs	100:0	75:25	3	3	-1.37015	2.42561	0.284	1	ns
4	VGs	100:0	50:50	3	3	0.466189	2.49344	0.679	1	ns
5	VGs	100:0	25:75	3	3	1.27507	2.41105	0.311	1	ns
6	VGs	100:0	10:90	3	3	2.43169	2.04511	0.133	1	ns
7	VGs	100:0	5:95	3	3	1.26408	2.48116	0.312	1	ns
8	VGs	100:0	0:100	3	3	1.3663	2.352	0.288	1	ns

## Sheet: S1f
	.y.	group1	group2	n1	n2	statistic	df	p	p.adj	p.adj.signif
1	percentage	75	100	4	4	11.2185	5.66167	4.43e-05	0.0003544	***
2	percentage	75	95	4	4	6.31314	4.65147	0.002	0.016	*
3	percentage	75	90	4	4	4.42993	5.91802	0.005	0.04	*
4	percentage	75	50	4	4	0.492318	4.93182	0.644	1	ns
5	percentage	75	25	4	4	14.0845	3.46163	0.000353	0.002824	**
6	percentage	75	10	4	4	17.1077	3.10468	0.000356	0.002848	**
7	percentage	75	5	4	4	17.8644	3.0424	0.000352	0.002816	**
8	percentage	75	0	4	4	18.0517	3.03443	0.000346	0.002768	**

## Sheet: S1g
	ratio	.y.	group1	group2	n1	n2	statistic	df	p	p.adj	p.adj.signif	xmin	xmax
1	0:100	inc	_HLA-A2	no Antibody	4	4	-0.210074	5.98075	0.841	1	ns	8.8	9.2
2	100:0	inc	_HLA-A2	no Antibody	4	4	6.34199	3.92174	0.00338	0.03042	*	0.8	1.2
3	10:90	inc	_HLA-A2	no Antibody	4	4	7.78442	4.02428	0.00143	0.01287	*	6.8	7.2
4	25:75	inc	_HLA-A2	no Antibody	4	4	15.669	3.6015	0.000192	0.001728	**	5.8	6.2
5	50:50	inc	_HLA-A2	no Antibody	4	4	30.8151	3.90765	8.21e-06	7.389e-05	****	4.8	5.2
6	5:95	inc	_HLA-A2	no Antibody	4	4	1.94738	4.68459	0.113	1	ns	7.8	8.2
7	75:25	inc	_HLA-A2	no Antibody	4	4	23.2764	4.17529	1.41e-05	0.0001269	***	3.8	4.2
8	90:10	inc	_HLA-A2	no Antibody	4	4	17.0193	3.56104	0.000154	0.001386	**	2.8	3.2
9	95:5	inc	_HLA-A2	no Antibody	4	4	16.1608	3.5754	0.00018	0.00162	**	1.8	2.2

## Sheet: S1h
	diff	lwr.ci	upr.ci	pval	ID	sig
1	-0.0933333	-2.00501	1.81834	0.898722	100:0
2	19.3	16.2887	22.3113	5.86028e-05	95:5	***
3	23.8533	15.5108	32.1958	0.00136327	90:10	**
4	33.5533	15.5255	51.5812	0.00666341	75:25	**
5	12.91	6.32864	19.4914	0.00552006	50:50	**
6	1.424	-0.275087	3.12309	0.0805224	25:75
7	0.229333	0.0977879	0.360879	0.0083977	10:90	**
8	0.0166667	-0.114026	0.14736	0.741164	5:95
9	-0.0443333	-0.135007	0.0463403	0.246161	0:100

## Sheet: S1i
	diff	lwr.ci	upr.ci	pval	ID	sig
1	-0.0933333	-2.00501	1.81834	0.898722	100:0
2	19.3	16.2887	22.3113	5.86028e-05	95:5	***
3	23.8533	15.5108	32.1958	0.00136327	90:10	**
4	33.5533	15.5255	51.5812	0.00666341	75:25	**
5	12.91	6.32864	19.4914	0.00552006	50:50	**
6	1.424	-0.275087	3.12309	0.0805224	25:75
7	0.229333	0.0977879	0.360879	0.0083977	10:90	**
8	0.0166667	-0.114026	0.14736	0.741164	5:95
9	-0.0443333	-0.135007	0.0463403	0.246161	0:100

## Sheet: S1l
	term	estimate	std.error	statistic	p.value
1	(Intercept)	4.0279	3.87585	1.03923	0.303417
2	intended	1.17407	0.109161	10.7554	6.19991e-15
