# Supplementary material for: Cell type-specific delivery by modular envelope design
Source: Nat Commun. 2023 Aug 23;14:5141. doi: 10.1038/s41467-023-40788-8 (PMC10447438; doi:10.1038/s41467-023-40788-8)
Supplement: Supplementary file 8 — Source Data [file 41467_2023_40788_MOESM8_ESM.zip › Supplement_SourceData/SupplementStatistics/_Stats_Figure3.xlsx]

## Sheet: Figure 3a
15F11-scFv	MOI	.y.	group1	group2	n1	n2	statistic	df	p	p.adj	p.adj.signif
1	55	norm	high	WT	4	4	129.297	3.03741	8.8e-07	3.52e-06	****
2	55	norm	high	low	4	4	20.0512	4.1201	2.9e-05	0.000116	***
3	55	norm	high	medium low	4	4	12.7427	4.90184	6.05e-05	0.000242	***
4	55	norm	high	medium high	4	4	4.98745	3.96893	0.008	0.032	*
pAG+HA	MOI	.y.	group1	group2	n1	n2	statistic	df	p	p.adj	p.adj.signif
1	100	norm	high	WT	4	4	41.5597	3.00065	3.06e-05	0.0001224	***
2	100	norm	high	low	4	4	38.4008	3.08348	3.09e-05	0.0001236	***
3	100	norm	high	medium low	4	4	11.7006	5.16484	6.5e-05	0.00026	***
4	100	norm	high	medium high	4	4	4.74751	5.62431	0.004	0.016	*
pAG-no_antibody	MOI	.y.	group1	group2	n1	n2	statistic	df	p	p.adj	p.adj.signif
1	100	norm	high	WT	4	4	2.40918	3.09354	0.092	0.368	ns
2	100	norm	high	low	4	4	2.66562	3.03273	0.075	0.3	ns
3	100	norm	high	medium low	4	4	-0.183856	5.83366	0.86	1	ns
4	100	norm	high	medium high	4	4	2.17277	3.01562	0.118	0.472	ns
SNAP+HA-BG	MOI	.y.	group1	group2	n1	n2	statistic	df	p	p.adj	p.adj.signif
1	50	norm	high	WT	4	4	82.473	3.00421	3.87e-06	1.548e-05	****
2	50	norm	high	low	4	4	67.1813	3.92284	3.74e-07	1.496e-06	****
3	50	norm	high	medium low	4	4	53.0804	5.39494	1.52e-08	6.08e-08	****
4	50	norm	high	medium high	4	4	30.3612	5.94959	9.42e-08	3.768e-07	****
SNAP-no_antibody	MOI	.y.	group1	group2	n1	n2	statistic	df	p	p.adj	p.adj.signif
1	50	norm	high	WT	4	4	-1.81693	4.79736	0.131	0.524	ns
2	50	norm	high	low	4	4	1	3	0.391	1	ns
3	50	norm	high	medium low	4	4	-0.92582	4.52308	0.401	1	ns
4	50	norm	high	medium high	4	4	-1.28474	3.59055	0.275	1	ns
SNAP+HA-BGpurified	MOI	.y.	group1	group2	n1	n2	statistic	df	p	p.adj	p.adj.signif
1	25	norm	high	WT	4	4	27.4358	3.01166	0.000103	0.000412	***
2	25	norm	high	low	4	4	9.1534	5.99679	9.6e-05	0.000384	***
3	25	norm	high	medium low	4	4	3.5519	4.82653	0.017	0.068	ns
4	25	norm	high	medium high	4	4	1.15966	5.42483	0.295	1	ns
SNAP-no_antibody_purified	MOI	.y.	group1	group2	n1	n2	statistic	df	p	p.adj	p.adj.signif
1	25	norm	high	WT	4	4	0.347614	5.96724	0.74	1	ns
2	25	norm	high	low	4	4	3.37845	5.99772	0.015	0.06	ns
3	25	norm	high	medium low	4	4	-0.115186	5.95695	0.912	1	ns
4	25	norm	high	medium high	4	4	0.72878	5.54137	0.496	1	ns
