# Supplementary material for: Cell type-specific delivery by modular envelope design
Source: Nat Commun. 2023 Aug 23;14:5141. doi: 10.1038/s41467-023-40788-8 (PMC10447438; doi:10.1038/s41467-023-40788-8)
Supplement: Supplementary file 8 — Source Data [file 41467_2023_40788_MOESM8_ESM.zip › Supplement_SourceData/SupplementStatistics/_Stats_SupplementaryFigure6.xlsx]

## Sheet: S6a
Day 6	marker	.y.	group1	group2	n1	n2	statistic	df	p	p.adj	p.adj.signif
1	CD4	value	VSV-G	VSV-G-SNAP-CD3	6	6	-4.94908	5.76399	0.00289	0.00289	**
2	CD8	value	VSV-G	VSV-G-SNAP-CD3	6	6	-8.45004	7.17437	5.57e-05	5.57e-05	****
Day 14	marker	.y.	group1	group2	n1	n2	statistic	df	p	p.adj	p.adj.signif
1	CD4	value	VSV-G	VSV-G-SNAP-CD3	6	6	-2.78912	9.97238	0.0192	0.0192	*
2	CD8	value	VSV-G	VSV-G-SNAP-CD3	6	6	-3.05736	9.67709	0.0126	0.0126	*

## Sheet: S6d
	marker	.y.	group1	group2	n1	n2	statistic	df	p	p.adj	p.adj.signif
1	CD4	value	dmut+SNAP	dmut-Bcell	6	6	-1.59255	5	0.172	0.172	ns
2	CD4	value	dmut+SNAP	dmut-Tcell	6	6	-4.31604	5	0.008	0.0154	*
3	CD4	value	dmut+SNAP	dmut-CD3	6	6	-5.17049	5	0.004	0.014	*
4	CD4	value	dmut+SNAP	VSV-G	6	6	-3.94696	5	0.011	0.0154	*
5	CD8	value	dmut+SNAP	dmut-Bcell	6	6	NA	5	NA	NA
6	CD8	value	dmut+SNAP	dmut-Tcell	6	6	-4.00654	5	0.01	0.0154	*
7	CD8	value	dmut+SNAP	dmut-CD3	6	6	-8.54526	5	0.000361	0.002527	**
8	CD8	value	dmut+SNAP	VSV-G	6	6	-1.87733	5	0.119	0.138833	ns

## Sheet: S6e
	marker	.y.	group1	group2	n1	n2	statistic	df	p	p.adj	p.adj.signif
1	CD4	value	dmut-CD3	dmut-Tcell	6	6	1.9055	5	0.115	0.115	ns
2	CD8	value	dmut-CD3	dmut-Tcell	6	6	2.9969	5	0.0302	0.0302	*

## Sheet: S6g
CD4	.y.	group1	group2	n1	n2	statistic	df	p	p.adj	p.adj.signif
1	value	dmut+SNAP	dmut+Bcell	6	6	1.56816	5	0.178	0.178	ns
2	value	dmut+SNAP	VSVG+SNAP	6	6	-11.2138	5.00016	9.84e-05	9.84e-05	****
3	value	dmut+SNAP	VSVG+Bcell	6	6	-14.7686	5.00016	2.57e-05	2.57e-05	****
4	value	dmut+SNAP	VSVG	6	6	-46.1128	5.00151	9.02e-08	9.02e-08	****
5	value	dmut+SNAP	PBS	6	6	1.56816	5	0.178	0.178	ns
CD8	.y.	group1	group2	n1	n2	statistic	df	p	p.adj	p.adj.signif
1	value	dmut+SNAP	dmut+Bcell	6	6	1.27412	5	0.259	0.259	ns
2	value	dmut+SNAP	VSVG+SNAP	6	6	-8.04312	5.00253	0.000479	0.000479	***
3	value	dmut+SNAP	VSVG+Bcell	6	6	-11.7529	5.00306	7.81e-05	7.81e-05	****
4	value	dmut+SNAP	VSVG	6	6	-20.0689	5.00673	5.61e-06	5.61e-06	****
5	value	dmut+SNAP	PBS	6	6	1.27412	5	0.259	0.259	ns
