# Supplementary material for: Cell type-specific delivery by modular envelope design
Source: Nat Commun. 2023 Aug 23;14:5141. doi: 10.1038/s41467-023-40788-8 (PMC10447438; doi:10.1038/s41467-023-40788-8)
Supplement: Supplementary file 8 — Source Data [file 41467_2023_40788_MOESM8_ESM.zip › Supplement_SourceData/SupplementStatistics/_Stats_Figure4.xlsx]

## Sheet: Figure 4c
left	MOI	.y.	group1	group2	n1	n2	statistic	df	p	p.adj	p.adj.signif
1	1	value	no Antibody	Œ±HLA-A2	4	4	-0.966092	4.95094	0.379	1	ns
2	2	value	no Antibody	Œ±HLA-A2	4	4	-2.6489	4.34039	0.0525	0.315	ns
3	4	value	no Antibody	Œ±HLA-A2	4	4	-4.45548	4.49265	0.00857	0.05142	ns
4	8	value	no Antibody	Œ±HLA-A2	4	4	-8.4722	5.92658	0.000158	0.000948	***
5	16	value	no Antibody	Œ±HLA-A2	4	4	-23.385	5.27677	1.56e-06	9.36e-06	****
6	31	value	no Antibody	Œ±HLA-A2	4	4	-42.3823	3.72157	3.91e-06	2.346e-05	****
right	MOI	.y.	group1	group2	n1	n2	statistic	df	p	p.adj	p.adj.signif
1	1	value	no Antibody	Œ±HLA-A2	4	4	1.05531	3.84043	0.353	1	ns
2	2	value	no Antibody	Œ±HLA-A2	4	4	-0.777361	3.9385	0.481	1	ns
3	4	value	no Antibody	Œ±HLA-A2	4	4	-0.0658031	5.62849	0.95	1	ns
4	8	value	no Antibody	Œ±HLA-A2	4	4	-0.785653	5.81341	0.463	1	ns
5	16	value	no Antibody	Œ±HLA-A2	4	4	-0.595599	5.41472	0.575	1	ns
6	31	value	no Antibody	Œ±HLA-A2	4	4	-1.85399	5.76871	0.115	0.69	ns

## Sheet: Figure 4f
left	MOI	.y.	group1	group2	n1	n2	statistic	df	p	p.adj	p.adj.signif
1	0	value	no Antibody	Œ±HLA-A2	4	4	-7.81474	4.72111	0.000712	0.004272	**
2	1	value	no Antibody	Œ±HLA-A2	4	4	-12.7977	3.78008	0.000299	0.001794	**
3	2	value	no Antibody	Œ±HLA-A2	4	4	-14.7886	3.53199	0.000265	0.00159	**
4	4	value	no Antibody	Œ±HLA-A2	4	4	-25.8307	3.71472	2.5e-05	0.00015	***
5	8	value	no Antibody	Œ±HLA-A2	4	4	-24.8776	3.32145	6.85e-05	0.000411	***
6	16	value	no Antibody	Œ±HLA-A2	4	4	-78.2054	3.77893	3.32e-07	1.992e-06	****
right	MOI	.y.	group1	group2	n1	n2	statistic	df	p	p.adj	p.adj.signif
1	0	value	no Antibody	Œ±HLA-A2	4	4	2.28658	4.91252	0.0719	0.4314	ns
2	1	value	no Antibody	Œ±HLA-A2	4	4	0.765283	5.32988	0.477	1	ns
3	2	value	no Antibody	Œ±HLA-A2	4	4	0.540636	4.30346	0.616	1	ns
4	4	value	no Antibody	Œ±HLA-A2	4	4	-0.167248	5.02906	0.874	1	ns
5	8	value	no Antibody	Œ±HLA-A2	4	4	-2.24091	4.18778	0.0855	0.513	ns
6	16	value	no Antibody	Œ±HLA-A2	4	4	-9.08319	4.50051	0.000462	0.002772	**
