# Supplementary material for: Cell type-specific delivery by modular envelope design
Source: Nat Commun. 2023 Aug 23;14:5141. doi: 10.1038/s41467-023-40788-8 (PMC10447438; doi:10.1038/s41467-023-40788-8)
Supplement: Supplementary file 8 — Source Data [file 41467_2023_40788_MOESM8_ESM.zip › Supplement_SourceData/SupplementStatistics/_Stats_Figure5.xlsx]

## Sheet: Figure 5a
	dose	.y.	group1	group2	n1	n2	statistic	df	p	p.adj	p.adj.signif
1	3.91	value	no Antibody	aCD5-BG	2	2	1.52655	1.28254	0.328	0.328	ns
2	7.81	value	no Antibody	aCD5-BG	2	2	-3.00437	1.07465	0.19	0.21375	ns
3	15.62	value	no Antibody	aCD5-BG	2	2	-4.87672	1.01326	0.126	0.189	ns
4	31.25	value	no Antibody	aCD5-BG	2	2	-4.08393	1.00008	0.153	0.196714	ns
5	62.5	value	no Antibody	aCD5-BG	2	2	-10.2576	1.00177	0.0616	0.11088	ns
6	125	value	no Antibody	aCD5-BG	2	2	-20.6959	1.0008	0.0307	0.069075	ns
7	250	value	no Antibody	aCD5-BG	2	2	-42.7885	1.00635	0.0145	0.0435	*
8	500	value	no Antibody	aCD5-BG	2	2	-71.1391	1.00668	0.00871	0.0435	*
9	1000	value	no Antibody	aCD5-BG	2	2	-63.7434	1.00172	0.00992	0.0435	*

## Sheet: Figure 5b
VSV-Gdm+pAG	dose	.y.	group1	group2	n1	n2	statistic	df	p	p.adj	p.adj.signif
1	0.625	neg	no Antibody	aHLA-A2	3	3	-8.10895	2.06032	0.0136	0.0408	*
2	1.25	neg	no Antibody	aHLA-A2	3	3	-13.1938	2.09663	0.00473	0.01419	*
3	2.5	neg	no Antibody	aHLA-A2	3	3	-77.3786	2.05511	0.000136	0.000408	***
COCVmut+pAG	dose	.y.	group1	group2	n1	n2	statistic	df	p	p.adj	p.adj.signif
1	0.625	neg	no Antibody	aHLA-A2	3	3	-49.0141	2.23796	0.000194	0.000582	***
2	1.25	neg	no Antibody	aHLA-A2	3	3	-33.5148	2.74584	0.000114	0.000342	***
3	2.5	neg	no Antibody	aHLA-A2	3	3	-2.68145	2.01574	0.115	0.345	ns
GP64+pAG	dose	.y.	group1	group2	n1	n2	statistic	df	p	p.adj	p.adj.signif
1	0.625	neg	no Antibody	aHLA-A2	3	3	-41.1206	3.05037	2.75e-05	8.25e-05	****
2	1.25	neg	no Antibody	aHLA-A2	3	3	-58.9608	2.23229	0.000131	0.000393	***
3	2.5	neg	no Antibody	aHLA-A2	3	3	-115.152	2.74713	3.84e-06	1.152e-05	****
VSV-G	dose	.y.	group1	group2	n1	n2	statistic	df	p	p.adj	p.adj.signif
1	0.625	neg	no Antibody	aHLA-A2	3	3	0.328798	3.92826	0.759	1	ns
2	1.25	neg	no Antibody	aHLA-A2	3	3	-0.565685	2.70984	0.615	1	ns
3	2.5	neg	no Antibody	aHLA-A2	3	3	-2.07688	3.89501	0.108	0.324	ns

## Sheet: Figure 5c
VSV-Gdm+pAG	dose	.y.	group1	group2	n1	n2	statistic	df	p	p.adj	p.adj.signif
1	0.25	B2MKO	aCD3-BG	aCD5-BG	3	3	9.42415	3.99763	0.000709	0.005672	**
2	0.25	B2MKO	aCD3-BG	no antibody	3	3	23.126	2.82839	0.000261	0.002088	**
3	1.25	B2MKO	aCD3-BG	aCD5-BG	3	3	31.2586	3.55069	1.83e-05	0.0001464	***
4	1.25	B2MKO	aCD3-BG	no antibody	3	3	26.415	2.62246	0.000296	0.002368	**
5	6	B2MKO	aCD3-BG	aCD5-BG	3	3	14.6675	2.25206	0.003	0.024	*
6	6	B2MKO	aCD3-BG	no antibody	3	3	90.5596	3.99635	9.03e-08	7.224e-07	****
7	30	B2MKO	aCD3-BG	aCD5-BG	3	3	25.4064	2.08105	0.001	0.008	**
8	30	B2MKO	aCD3-BG	no antibody	3	3	115.893	2.30914	2.13e-05	0.0001704	***
VSV-Gdm+SNAP	dose	.y.	group1	group2	n1	n2	statistic	df	p	p.adj	p.adj.signif
1	0.25	B2MKO	aCD3-BG	aCD5-BG	3	3	3.44592	2.11612	0.069	0.552	ns
2	0.25	B2MKO	aCD3-BG	no antibody	3	3	138.658	2.4894	6.64e-06	5.312e-05	****
3	1.25	B2MKO	aCD3-BG	aCD5-BG	3	3	3.55287	2.09352	0.066	0.528	ns
4	1.25	B2MKO	aCD3-BG	no antibody	3	3	171.042	2.11099	2.08e-05	0.0001664	***
5	6	B2MKO	aCD3-BG	aCD5-BG	3	3	4.10095	3.93639	0.015	0.12	ns
6	6	B2MKO	aCD3-BG	no antibody	3	3	206.457	2.16902	1.07e-05	8.56e-05	****
7	30	B2MKO	aCD3-BG	aCD5-BG	3	3	1.03104	2.5329	0.391	1	ns
8	30	B2MKO	aCD3-BG	no antibody	3	3	60.8046	3.6161	1.42e-06	1.136e-05	****
