# Supplementary material for: Cell type-specific delivery by modular envelope design
Source: Nat Commun. 2023 Aug 23;14:5141. doi: 10.1038/s41467-023-40788-8 (PMC10447438; doi:10.1038/s41467-023-40788-8)
Supplement: Supplementary file 8 — Source Data [file 41467_2023_40788_MOESM8_ESM.zip › Supplement_SourceData/SupplementStatistics/_Stats_SupplementaryFigure7.xlsx]

## Sheet: S7a
	.y.	group1	group2	n1	n2	statistic	df	p	p.adj	p.adj.signif
1	value	dm+SNAP	dm+Tcell	4	4	-2.51984	3	0.086	0.086	ns
2	value	dm+SNAP	dm+CD3	4	4	-3.42213	3	0.042	0.042	*
3	value	dm+SNAP	VSV-G	4	4	-2.59904	3	0.08	0.08	ns
