# Supplementary material for: Cell type-specific delivery by modular envelope design
Source: Nat Commun. 2023 Aug 23;14:5141. doi: 10.1038/s41467-023-40788-8 (PMC10447438; doi:10.1038/s41467-023-40788-8)
Supplement: Supplementary file 8 — Source Data [file 41467_2023_40788_MOESM8_ESM.zip › Supplement_SourceData/SupplementStatistics/_Stats_SupplementaryFigure4.xlsx]

## Sheet: S4a
Titers	.y.	group1	group2	n1	n2	statistic	df	p	p.adj	p.adj.signif
1	VGs.ul	m168	VSVGdm+pAG	6	6	-0.877891	5.17511	0.419	0.419	ns
HEK293FT+surfaceSpot	MOI	.y.	group1	group2	n1	n2	statistic	df	p	p.adj	p.adj.signif
1	0	value	m168	VSVGmut+pAG	4	4	-7.11145	5.95837	0.000401	0.002005	**
2	125	value	m168	VSVGmut+pAG	4	4	0.603023	5.6267	0.57	1	ns
3	250	value	m168	VSVGmut+pAG	4	4	-3.24538	4.30433	0.0283	0.1415	ns
4	500	value	m168	VSVGmut+pAG	4	4	2.291	5.77535	0.0635	0.3175	ns
5	1000	value	m168	VSVGmut+pAG	4	4	0.172039	3.77632	0.872	1	ns
HEK293FT Wildtype	MOI	.y.	group1	group2	n1	n2	statistic	df	p	p.adj	p.adj.signif
1	0	value	m168	VSVGmut+pAG	4	4	-4.54837	4.25792	0.00901	0.04505	*
2	125	value	m168	VSVGmut+pAG	4	4	-11.3955	3.04859	0.00135	0.00675	**
3	250	value	m168	VSVGmut+pAG	4	4	-47.9983	3.09688	1.5e-05	7.5e-05	****
4	500	value	m168	VSVGmut+pAG	4	4	-54.6919	5.16723	2.43e-08	1.215e-07	****
5	1000	value	m168	VSVGmut+pAG	4	4	-20.7793	3.03206	0.000228	0.00114	**

## Sheet: S4g
GP64+pAG Wildtype HEK293FT	MOI	.y.	group1	group2	n1	n2	statistic	df	p	p.adj	p.adj.signif
1	2	value	no Antibody	Œ±HLA-A2	4	4	-14.7886	3.53199	0.000265	0.00159	**
2	4	value	no Antibody	Œ±HLA-A2	4	4	-25.8307	3.71472	2.5e-05	0.00015	***
3	8	value	no Antibody	Œ±HLA-A2	4	4	-24.8776	3.32145	6.85e-05	0.000411	***
4	16	value	no Antibody	Œ±HLA-A2	4	4	-78.2054	3.77893	3.32e-07	1.992e-06	****
GP64+pAG DB2M HEK293FT	MOI	.y.	group1	group2	n1	n2	statistic	df	p	p.adj	p.adj.signif
1	2	value	no Antibody	Œ±HLA-A2	4	4	0.540636	4.30346	0.616	1	ns
2	4	value	no Antibody	Œ±HLA-A2	4	4	-0.167248	5.02906	0.874	1	ns
3	8	value	no Antibody	Œ±HLA-A2	4	4	-2.24091	4.18778	0.0855	0.513	ns
4	16	value	no Antibody	Œ±HLA-A2	4	4	-9.08319	4.50051	0.000462	0.002772	**
COCVmut+pAG Wildtype HEK293FT	MOI	.y.	group1	group2	n1	n2	statistic	df	p	p.adj	p.adj.signif
1	2	value	no Antibody	Œ±HLA-A2	4	4	-2.6489	4.34039	0.0525	0.315	ns
2	4	value	no Antibody	Œ±HLA-A2	4	4	-4.45548	4.49265	0.00857	0.05142	ns
3	8	value	no Antibody	Œ±HLA-A2	4	4	-8.4722	5.92658	0.000158	0.000948	***
4	16	value	no Antibody	Œ±HLA-A2	4	4	-23.385	5.27677	1.56e-06	9.36e-06	****
COCVmut+pAG DB2M HEK293FT	MOI	.y.	group1	group2	n1	n2	statistic	df	p	p.adj	p.adj.signif
1	2	value	no Antibody	Œ±HLA-A2	4	4	-0.777361	3.9385	0.481	1	ns
2	4	value	no Antibody	Œ±HLA-A2	4	4	-0.0658031	5.62849	0.95	1	ns
3	8	value	no Antibody	Œ±HLA-A2	4	4	-0.785653	5.81341	0.463	1	ns
4	16	value	no Antibody	Œ±HLA-A2	4	4	-0.595599	5.41472	0.575	1	ns
VSV-Gdm+pAG Wildtype HEK293FT	MOI	.y.	group1	group2	n1	n2	statistic	df	p	p.adj	p.adj.signif
1	4	value	no Antibody	Œ±HLA-A2	4	4	-34.437	5.30682	1.91e-07	1.146e-06	****
2	8	value	no Antibody	Œ±HLA-A2	4	4	-29.7324	5.53171	2.57e-07	1.542e-06	****
3	16	value	no Antibody	Œ±HLA-A2	4	4	-15.8887	3.18606	0.000384	0.002304	**
4	32	value	no Antibody	Œ±HLA-A2	4	4	-59.3121	3.53482	1.99e-06	1.194e-05	****
VSV-Gdm+pAG DB2M HEK293FT	MOI	.y.	group1	group2	n1	n2	statistic	df	p	p.adj	p.adj.signif
1	4	value	no Antibody	Œ±HLA-A2	4	4	-2.71054	4.91258	0.043	0.258	ns
2	8	value	no Antibody	Œ±HLA-A2	4	4	-1.73056	4.82694	0.146	0.876	ns
3	16	value	no Antibody	Œ±HLA-A2	4	4	-3.10215	4.09284	0.035	0.21	ns
4	32	value	no Antibody	Œ±HLA-A2	4	4	-1.84619	4.09489	0.137	0.822	ns
VSV-G Wildtype HEK293FT	MOI	.y.	group1	group2	n1	n2	statistic	df	p	p.adj	p.adj.signif
1	2	value	no Antibody	Œ±HLA-A2	4	4	0.93938	4.17949	0.399	1	ns
2	4	value	no Antibody	Œ±HLA-A2	4	4	-0.37811	3.61321	0.726	1	ns
3	8	value	no Antibody	Œ±HLA-A2	4	4	0.307033	5.96984	0.769	1	ns
4	16	value	no Antibody	Œ±HLA-A2	4	4	-0.0888653	4.46462	0.933	1	ns
VSV-G DB2M HEK293FT	MOI	.y.	group1	group2	n1	n2	statistic	df	p	p.adj	p.adj.signif
1	2	value	no Antibody	Œ±HLA-A2	4	4	1.0833	5.0775	0.327	1	ns
2	4	value	no Antibody	Œ±HLA-A2	4	4	-0.941979	3.798	0.402	1	ns
3	8	value	no Antibody	Œ±HLA-A2	4	4	0.996346	5.24276	0.363	1	ns
4	16	value	no Antibody	Œ±HLA-A2	4	4	0.403127	3.91943	0.708	1	ns
