# Supplementary material for: Cell type-specific delivery by modular envelope design
Source: Nat Commun. 2023 Aug 23;14:5141. doi: 10.1038/s41467-023-40788-8 (PMC10447438; doi:10.1038/s41467-023-40788-8)
Supplement: Supplementary file 8 — Source Data [file 41467_2023_40788_MOESM8_ESM.zip › Supplement_SourceData/SupplementStatistics/_Stats_SupplementaryFigure8.xlsx]

## Sheet: S8a
CD11b	.y.	group1	group2	n1	n2	statistic	df	p	p.adj	p.adj.signif
1	Q1.Q2..CD11b..	uninjected	no Antibody	2	5	1.30578	2.07648	0.318	0.318	ns
2	Q1.Q2..CD11b..	uninjected	VSV-G	2	6	0.494012	1.23006	0.695	0.695	ns
3	Q1.Q2..CD11b..	uninjected	Œ±CD5	2	4	0.842162	2.36027	0.476	0.476	ns
CD20	.y.	group1	group2	n1	n2	statistic	df	p	p.adj	p.adj.signif
1	Q1.Q2..CD20..	uninjected	no Antibody	2	5	0.506783	3.93307	0.639	0.639	ns
2	Q1.Q2..CD20..	uninjected	VSV-G	2	6	5.53496	1.90602	0.035	0.035	*
3	Q1.Q2..CD20..	uninjected	Œ±CD5	2	4	2.14797	2.87716	0.125	0.125	ns
CD3	.y.	group1	group2	n1	n2	statistic	df	p	p.adj	p.adj.signif
1	Q1.Q2..CD3..	uninjected	no Antibody	2	5	0.213711	4.98497	0.839	0.839	ns
2	Q1.Q2..CD3..	uninjected	VSV-G	2	6	-2.70647	4.87844	0.044	0.044	*
3	Q1.Q2..CD3..	uninjected	Œ±CD5	2	4	0.836668	3.7912	0.452	0.452	ns

## Sheet: S8b
overall	.y.	group1	group2	n1	n2	statistic	df	p	p.adj	p.adj.signif
1	Q2.Q3..tdTomato..	no Antibody	uninjected	5	2	2.52773	4.00087	0.065	0.065	ns
2	Q2.Q3..tdTomato..	no Antibody	VSV-G	5	6	-2.07872	5.59736	0.086	0.086	ns
3	Q2.Q3..tdTomato..	no Antibody	Œ±CD5	5	4	-0.16564	5.24743	0.875	0.875	ns
CD11b	.y.	group1	group2	n1	n2	statistic	df	p	p.adj	p.adj.signif
1	Q2..Q1.Q2...tdTomato..Kupffer.cells.	no Antibody	uninjected	5	2	2.44474	4	0.071	0.071	ns
2	Q2..Q1.Q2...tdTomato..Kupffer.cells.	no Antibody	VSV-G	5	6	-4.75599	7.01906	0.002	0.002	**
3	Q2..Q1.Q2...tdTomato..Kupffer.cells.	no Antibody	Œ±CD5	5	4	-0.821742	5.59694	0.445	0.445	ns
CD20	.y.	group1	group2	n1	n2	statistic	df	p	p.adj	p.adj.signif
1	Q2..Q1.Q2...tdTomato..Kupffer.cells.	no Antibody	uninjected	5	2	3.44043	4.00457	0.026	0.026	*
2	Q2..Q1.Q2...tdTomato..Kupffer.cells.	no Antibody	VSV-G	5	6	-4.16602	8.99306	0.002	0.002	**
3	Q2..Q1.Q2...tdTomato..Kupffer.cells.	no Antibody	Œ±CD5	5	4	0.283153	6.46295	0.786	0.786	ns
CD3	.y.	group1	group2	n1	n2	statistic	df	p	p.adj	p.adj.signif
1	Q2..Q1.Q2...tdTomato..Kupffer.cells.	no Antibody	uninjected	5	2	1.71181	4	0.162	0.162	ns
2	Q2..Q1.Q2...tdTomato..Kupffer.cells.	no Antibody	VSV-G	5	6	-2.22308	7.30599	0.06	0.06	ns
3	Q2..Q1.Q2...tdTomato..Kupffer.cells.	no Antibody	Œ±CD5	5	4	-0.99357	4.43065	0.372	0.372	ns
