# Supplementary material for: Cell type-specific delivery by modular envelope design
Source: Nat Commun. 2023 Aug 23;14:5141. doi: 10.1038/s41467-023-40788-8 (PMC10447438; doi:10.1038/s41467-023-40788-8)
Supplement: Supplementary file 8 — Source Data [file 41467_2023_40788_MOESM8_ESM.zip › Supplement_SourceData/SupplementStatistics/_Stats_Figure6.xlsx]

## Sheet: Figure 6b
	marker	.y.	group1	group2	n1	n2	statistic	df	p	p.adj	p.adj.signif
1	CD4	value	dmut+SNAP	dmut-Bcell	6	6	2.16009	5	0.083	0.083	ns
2	CD4	value	dmut+SNAP	dmut-Tcell	6	6	-4.47639	5	0.007	0.0186667	*
3	CD4	value	dmut+SNAP	dmut-CD3	6	6	-6.38628	5	0.001	0.004	**
4	CD4	value	dmut+SNAP	VSV-G	6	6	-3.37519	5	0.02	0.04	*
5	CD8	value	dmut+SNAP	dmut-Bcell	6	6	2.88422	5	0.034	0.0502857	ns
6	CD8	value	dmut+SNAP	dmut-Tcell	6	6	-2.7178	5	0.042	0.0502857	ns
7	CD8	value	dmut+SNAP	dmut-CD3	6	6	-6.34238	5	0.001	0.004	**
8	CD8	value	dmut+SNAP	VSV-G	6	6	-2.68626	5	0.044	0.0502857	ns
9	CD4	value	VSV-G	dmut-Tcell	6	6	-3.2015	5	0.024	0.032	*
10	CD4	value	VSV-G	dmut-CD3	6	6	-4.20098	5	0.008	0.032	*
11	CD8	value	VSV-G	dmut-Tcell	6	6	-1.07118	5	0.333	0.333	ns
12	CD8	value	VSV-G	dmut-CD3	6	6	-3.44556	5	0.018	0.032	*

## Sheet: Figure 6c
	.y.	group1	group2	n1	n2	statistic	df	p	p.adj	p.adj.signif
1	value	dmut+SNAP	dmut+Bcell	6	6	-3.08359	6.10634	0.021	0.021	*
2	value	dmut+SNAP	VSVG+SNAP	6	6	0.151707	7.54423	0.883	0.883	ns
3	value	dmut+SNAP	VSVG+Bcell	6	6	-6.07967	5.37821	0.001	0.001	***
4	value	dmut+SNAP	VSVG	6	6	-0.509662	6.52462	0.627	0.627	ns

## Sheet: Figure 6e
	marker	.y.	group1	group2	n1	n2	statistic	df	p	p.adj	p.adj.signif
1	CD4	value	dm	VSVG	4	4	-2.68393	3	0.075	0.075	ns
2	CD4	value	dm	T cell	4	4	-3.58542	3	0.037	0.037	*
3	CD4	value	dm	CD3	4	4	-2.61895	3	0.079	0.079	ns
4	CD8	value	dm	VSVG	4	4	-1.85565	3	0.161	0.161	ns
5	CD8	value	dm	T cell	4	4	-5.14291	3	0.014	0.014	*
6	CD8	value	dm	CD3	4	4	-3.23147	3	0.048	0.048	*
