# Supplementary material for: Cell type-specific delivery by modular envelope design
Source: Nat Commun. 2023 Aug 23;14:5141. doi: 10.1038/s41467-023-40788-8 (PMC10447438; doi:10.1038/s41467-023-40788-8)
Supplement: Supplementary file 8 — Source Data [file 41467_2023_40788_MOESM8_ESM.zip › Supplement_SourceData/SupplementStatistics/_Stats_SupplementaryFigure5.xlsx]

## Sheet: S5f
VSV-Gdm+pAG	dose	.y.	group1	group2	n1	n2	statistic	df	p	p.adj	p.adj.signif
1	0.625	neg	no Antibody	Œ±HLA-A2	3	3	-1.88982	3.92	0.133	0.399	ns
2	1.25	neg	no Antibody	Œ±HLA-A2	3	3	-3.31662	3.72308	0.0328	0.0984	ns
3	2.5	neg	no Antibody	Œ±HLA-A2	3	3	-2.10042	2.24903	0.156	0.468	ns
COCVmut+pAG	dose	.y.	group1	group2	n1	n2	statistic	df	p	p.adj	p.adj.signif
1	0.625	neg	no Antibody	Œ±HLA-A2	3	3	1.34164	2.94118	0.274	0.822	ns
2	1.25	neg	no Antibody	Œ±HLA-A2	3	3	-1.51186	3.92	0.207	0.621	ns
3	2.5	neg	no Antibody	Œ±HLA-A2	3	3	-1	2	0.423	1	ns
GP64+pAG	dose	.y.	group1	group2	n1	n2	statistic	df	p	p.adj	p.adj.signif
1	0.625	neg	no Antibody	Œ±HLA-A2	3	3	0	2.24903	1	1	ns
2	1.25	neg	no Antibody	Œ±HLA-A2	3	3	-5	3.2	0.0132	0.0396	*
3	2.5	neg	no Antibody	Œ±HLA-A2	3	3	-0.755929	3.92	0.493	1	ns
VSV-G	dose	.y.	group1	group2	n1	n2	statistic	df	p	p.adj	p.adj.signif
1	0.625	neg	no Antibody	Œ±HLA-A2	3	3	1.34164	2.94118	0.274	0.822	ns
2	1.25	neg	no Antibody	Œ±HLA-A2	3	3	0.707107	4	0.519	1	ns
3	2.5	neg	no Antibody	Œ±HLA-A2	3	3	-1.51186	3.92	0.207	0.621	ns

## Sheet: S5h
left	dose	.y.	group1	group2	n1	n2	statistic	df	p	p.adj	p.adj.signif
1	0.375	B2M.	SNAP	VSVG	3	3	-8.12187	3.80955	0.00153	0.00612	**
2	0.75	B2M.	SNAP	VSVG	3	3	-2.27435	2.1351	0.143	0.572	ns
3	1.5	B2M.	SNAP	VSVG	3	3	-2.08958	2.12496	0.164	0.656	ns
4	3	B2M.	SNAP	VSVG	3	3	1.68034	2.24903	0.221	0.884	ns
middle	dose	.y.	group1	group2	n1	n2	statistic	df	p	p.adj	p.adj.signif
1	0.375	B2M.	no antibody	Œ±CD3-BG	3	3	-27.6449	2.00044	0.0013	0.0052	**
2	0.75	B2M.	no antibody	Œ±CD3-BG	3	3	-12.4707	2.00044	0.00636	0.02544	*
3	1.5	B2M.	no antibody	Œ±CD3-BG	3	3	-53.6313	2.0207	0.000324	0.001296	**
4	3	B2M.	no antibody	Œ±CD3-BG	3	3	-291.477	2.62016	5.53e-07	2.212e-06	****
right	dose	.y.	group1	group2	n1	n2	statistic	df	p	p.adj	p.adj.signif
1	0.375	B2M.	no antibody	Œ±CD3-BG	3	3	-0.118678	3.2894	0.912	1	ns
2	0.75	B2M.	no antibody	Œ±CD3-BG	3	3	-0.641674	3.9952	0.556	1	ns
3	1.5	B2M.	no antibody	Œ±CD3-BG	3	3	1.90905	2.14384	0.188	0.752	ns
4	3	B2M.	no antibody	Œ±CD3-BG	3	3	2.9243	2.19515	0.0894	0.3576	ns
