# Supplementary material for: Cell type-specific delivery by modular envelope design
Source: Nat Commun. 2023 Aug 23;14:5141. doi: 10.1038/s41467-023-40788-8 (PMC10447438; doi:10.1038/s41467-023-40788-8)
Supplement: Supplementary file 8 — Source Data [file 41467_2023_40788_MOESM8_ESM.zip › Supplement_SourceData/SupplementStatistics/_Stats_SupplementaryFigure2.xlsx]

## Sheet: S2a
left
no supplement_intensity	env	.y.	group1	group2	n1	n2	statistic	df	p	p.adj	p.adj.signif
1	SNAP	percentage	no	spin	4	4	-1.74142	3.27318	0.172	1	ns
2	SNAP+aCD5-BG	percentage	no	spin	4	4	-19.4717	4.28746	2.39e-05	0.0001434	***
3	VSVG	percentage	no	spin	4	4	-6.2286	5.97676	0.000804	0.004824	**
4	pAG	percentage	no	spin	4	4	-0.639207	5.99789	0.546	1	ns
5	pAG+aCD5	percentage	no	spin	4	4	-0.883727	3.6642	0.431	1	ns
6	untransduced	percentage	no	spin	4	4	-2.36127	3.56732	0.0855	0.513	ns
Polybrene_Intensity	env	.y.	group1	group2	n1	n2	statistic	df	p	p.adj	p.adj.signif
1	SNAP	percentage	no	spin	6	6	-2.0087	7.5381	0.0816	0.4896	ns
2	SNAP+aCD5-BG	percentage	no	spin	6	6	-23.3897	5.0467	2.43e-06	1.458e-05	****
3	VSVG	percentage	no	spin	6	6	-19.995	8.38285	2.28e-08	1.368e-07	****
4	pAG	percentage	no	spin	6	6	-2.26414	6.88048	0.0586	0.3516	ns
5	pAG+aCD5	percentage	no	spin	6	6	-6.38822	5.68978	0.000852	0.005112	**
6	untransduced	percentage	no	spin	6	6	-2.79503	7.01903	0.0266	0.1596	ns
Vectofusin_Intensity	env	.y.	group1	group2	n1	n2	statistic	df	p	p.adj	p.adj.signif
1	SNAP	percentage	no	spin	6	6	-6.40643	7.15599	0.000333	0.001998	**
2	SNAP+aCD5-BG	percentage	no	spin	6	6	-26.1766	5.01658	1.47e-06	8.82e-06	****
3	VSVG	percentage	no	spin	6	6	-8.41849	5.53537	0.000233	0.001398	**
4	pAG	percentage	no	spin	6	6	-3.00908	5.37221	0.0272	0.1632	ns
5	pAG+aCD5	percentage	no	spin	6	6	-12.9629	5.21017	3.66e-05	0.0002196	***
6	untransduced	percentage	no	spin	6	6	-2.87011	5.12334	0.034	0.204	ns
right
no supplement	env	.y.	group1	group2	n1	n2	statistic	df	p	p.adj	p.adj.signif
1	SNAP	percentage	no	spin	4	4	-2.05892	3.11635	0.128	0.768	ns
2	SNAP+aCD5-BG	percentage	no	spin	4	4	-15.274	3.50491	0.000248	0.001488	**
3	VSVG	percentage	no	spin	4	4	-4.27357	3.01515	0.0233	0.1398	ns
4	pAG	percentage	no	spin	4	4	-1.6307	5.84464	0.155	0.93	ns
5	pAG+aCD5	percentage	no	spin	4	4	-0.837073	3.49267	0.456	1	ns
6	untransduced	percentage	no	spin	4	4	-2.50671	3.26006	0.0805	0.483	ns
Polybrene	env	.y.	group1	group2	n1	n2	statistic	df	p	p.adj	p.adj.signif
1	SNAP	percentage	no	spin	6	6	-2.26151	6.94814	0.0585	0.351	ns
2	SNAP+aCD5-BG	percentage	no	spin	6	6	-71.1369	9.29999	4.8e-14	2.88e-13	****
3	VSVG	percentage	no	spin	6	6	-8.5787	5.45211	0.000229	0.001374	**
4	pAG	percentage	no	spin	6	6	-3.04306	7.15384	0.0183	0.1098	ns
5	pAG+aCD5	percentage	no	spin	6	6	-11.3653	8.89017	1.36e-06	8.16e-06	****
6	untransduced	percentage	no	spin	6	6	-1.06374	7.30162	0.321	1	ns
Vectofusin	env	.y.	group1	group2	n1	n2	statistic	df	p	p.adj	p.adj.signif
1	SNAP	percentage	no	spin	6	6	-5.71924	8.42569	0.000367	0.002202	**
2	SNAP+aCD5-BG	percentage	no	spin	6	6	-114.363	9.89751	8.84e-17	5.304e-16	****
3	VSVG	percentage	no	spin	6	6	-12.6758	8.37577	9.36e-07	5.616e-06	****
4	pAG	percentage	no	spin	6	6	-6.05469	6.19625	0.000816	0.004896	**
5	pAG+aCD5	percentage	no	spin	6	6	-13.8027	5.504	1.76e-05	0.0001056	***
6	untransduced	percentage	no	spin	6	6	-3.45526	7.80503	0.00896	0.05376	ns

## Sheet: S2d
	.y.	group1	group2	n1	n2	statistic	df	p	p.adj	p.adj.signif
1	VGs.ul	VSVG	dm+pAG	3	2	0.429722	2.91145	0.697	1	ns
2	VGs.ul	VSVG	dm+SNAP	3	3	-0.267818	3.98773	0.802	1	ns
3	VGs.ul	VSVG	dm+Œ±HA-scFv	3	3	6.99636	2.26902	0.014	0.042	*

## Sheet: S2h
15F11	MOI	.y.	group1	group2	n1	n2	statistic	df	p	p.adj	p.adj.signif
1	55	intensity	high	WT	4	4	63.8904	3.00717	8.25e-06	0.000132	***
2	55	intensity	high	low	4	4	23.455	5.95125	4.31e-07	6.896e-06	****
3	55	intensity	high	medium low	4	4	12.2861	5.8723	2.07e-05	0.0003312	***
4	55	intensity	high	medium high	4	4	6.17169	4.69242	0.002	0.032	*
pAG-noAntibody	MOI	.y.	group1	group2	n1	n2	statistic	df	p	p.adj	p.adj.signif
1	100	value	high	WT	4	4	2.40918	3.09354	0.092	1	ns
2	100	value	high	low	4	4	2.66562	3.03273	0.075	1	ns
3	100	value	high	medium low	4	4	-0.183856	5.83366	0.86	1	ns
4	100	value	high	medium high	4	4	2.17277	3.01562	0.118	1	ns
pAG-aHA	MOI	.y.	group1	group2	n1	n2	statistic	df	p	p.adj	p.adj.signif
1	100	value	high	WT	4	4	41.5597	3.00065	3.06e-05	0.0004896	***
2	100	value	high	low	4	4	38.4008	3.08348	3.09e-05	0.0004944	***
3	100	value	high	medium low	4	4	11.7006	5.16484	6.5e-05	0.00104	**
4	100	value	high	medium high	4	4	4.74751	5.62431	0.004	0.064	ns
SNAP-noAntibody	MOI	.y.	group1	group2	n1	n2	statistic	df	p	p.adj	p.adj.signif
1	50	value	high	WT	4	4	-1.81693	4.79736	0.131	1	ns
2	50	value	high	low	4	4	1	3	0.391	1	ns
3	50	value	high	medium low	4	4	-0.92582	4.52308	0.401	1	ns
4	50	value	high	medium high	4	4	-1.28474	3.59055	0.275	1	ns
SNAP-aHA-BG	MOI	.y.	group1	group2	n1	n2	statistic	df	p	p.adj	p.adj.signif
1	50	value	high	WT	4	4	82.473	3.00421	3.87e-06	6.192e-05	****
2	50	value	high	low	4	4	67.1813	3.92284	3.74e-07	5.984e-06	****
3	50	value	high	medium low	4	4	53.0804	5.39494	1.52e-08	2.432e-07	****
4	50	value	high	medium high	4	4	30.3612	5.94959	9.42e-08	1.5072e-06	****
	MOI	.y.	group1	group2	n1	n2	statistic	df	p	p.adj	p.adj.signif
1	25	value	high	WT	4	4	0.347614	5.96724	0.74	1	ns
2	25	value	high	low	4	4	3.37845	5.99772	0.015	0.06	ns
3	25	value	high	medium low	4	4	-0.115186	5.95695	0.912	1	ns
4	25	value	high	medium high	4	4	0.72878	5.54137	0.496	1	ns
SNAP-aHA-BG_purified	MOI	.y.	group1	group2	n1	n2	statistic	df	p	p.adj	p.adj.signif
1	25	value	high	WT	4	4	27.4358	3.01166	0.000103	0.000412	***
2	25	value	high	low	4	4	9.1534	5.99679	9.6e-05	0.000384	***
3	25	value	high	medium low	4	4	3.5519	4.82653	0.017	0.068	ns
4	25	value	high	medium high	4	4	1.15966	5.42483	0.295	1	ns

## Sheet: S2j
15F11	MOI	.y.	group1	group2	n1	n2	statistic	df	p	p.adj	p.adj.signif
1	55	intensity	high	WT	4	4	63.8904	3.00717	8.25e-06	0.000132	***
2	55	intensity	high	low	4	4	23.455	5.95125	4.31e-07	6.896e-06	****
3	55	intensity	high	medium low	4	4	12.2861	5.8723	2.07e-05	0.0003312	***
4	55	intensity	high	medium high	4	4	6.17169	4.69242	0.002	0.032	*
pAG-noAB	MOI	.y.	group1	group2	n1	n2	statistic	df	p	p.adj	p.adj.signif
1	100	intensity	high	WT	4	4	2.0662	3.20966	0.125	1	ns
2	100	intensity	high	low	4	4	3.37828	3.34603	0.037	0.592	ns
3	100	intensity	high	medium low	4	4	0.756249	5.97162	0.478	1	ns
4	100	intensity	high	medium high	4	4	2.73175	3.53253	0.06	0.96	ns
pAG-aHA	MOI	.y.	group1	group2	n1	n2	statistic	df	p	p.adj	p.adj.signif
1	100	intensity	high	WT	4	4	22.856	3.00066	0.000183	0.002928	**
2	100	intensity	high	low	4	4	21.9651	3.0113	0.000202	0.003232	**
3	100	intensity	high	medium low	4	4	11.0768	5.60865	5.05e-05	0.000808	***
4	100	intensity	high	medium high	4	4	4.35408	5.99983	0.005	0.08	ns
SNAP-noAB	MOI	.y.	group1	group2	n1	n2	statistic	df	p	p.adj	p.adj.signif
1	50	intensity	high	WT	4	4	-1.65553	5.97837	0.149	1	ns
2	50	intensity	high	low	4	4	2.87623	5.13453	0.034	0.544	ns
3	50	intensity	high	medium low	4	4	0.896988	5.25136	0.409	1	ns
4	50	intensity	high	medium high	4	4	-0.250385	5.01526	0.812	1	ns
SNAP-aHA-BG	MOI	.y.	group1	group2	n1	n2	statistic	df	p	p.adj	p.adj.signif
1	50	intensity	high	WT	4	4	26.3214	3.00289	0.000119	0.001904	**
2	50	intensity	high	low	4	4	23.7917	3.12163	0.000124	0.001984	**
3	50	intensity	high	medium low	4	4	22.2287	3.26737	0.000112	0.001792	**
4	50	intensity	high	medium high	4	4	16.6312	3.57419	0.000163	0.002608	**

## Sheet: S2k
pAG	MOI	.y.	group1	group2	n1	n2	statistic	df	p	p.adj	p.adj.signif
1	100	value	high	WT	4	4	41.5597	3.00065	3.06e-05	0.0004896	***
2	100	value	high	low	4	4	38.4008	3.08348	3.09e-05	0.0004944	***
3	100	value	high	medium low	4	4	11.7006	5.16484	6.5e-05	0.00104	**
4	100	value	high	medium high	4	4	4.74751	5.62431	0.004	0.064	ns
5	200	value	high	WT	4	4	183.199	3.01297	3.39e-07	5.424e-06	****
6	200	value	high	low	4	4	86.0583	4.8571	6.39e-09	1.0224e-07	****
7	200	value	high	medium low	4	4	41.3448	4.28324	9.74e-07	1.5584e-05	****
8	200	value	high	medium high	4	4	24.2222	5.56257	7.46e-07	1.1936e-05	****
SNAP	MOI	.y.	group1	group2	n1	n2	statistic	df	p	p.adj	p.adj.signif
1	100	value	high	WT	4	4	108.513	3.02862	1.55e-06	2.48e-05	****
2	100	value	high	low	4	4	83.2875	4.66516	1.39e-08	2.224e-07	****
3	100	value	high	medium low	4	4	80.2097	3.06499	3.41e-06	5.456e-05	****
4	100	value	high	medium high	4	4	38.383	5.99267	2.12e-08	3.392e-07	****
5	200	value	high	WT	4	4	96.2113	3.00145	2.46e-06	3.936e-05	****
6	200	value	high	low	4	4	78.154	3.69429	4.4e-07	7.04e-06	****
7	200	value	high	medium low	4	4	65.8233	3.42293	1.97e-06	3.152e-05	****
8	200	value	high	medium high	4	4	43.1785	3.51537	6.43e-06	0.00010288	***
