# Supplementary material for: Cell type-specific delivery by modular envelope design
Source: Nat Commun. 2023 Aug 23;14:5141. doi: 10.1038/s41467-023-40788-8 (PMC10447438; doi:10.1038/s41467-023-40788-8)
Supplement: Supplementary file 8 — Source Data [file 41467_2023_40788_MOESM8_ESM.zip › Supplement_SourceData/SupplementStatistics/_Stats_SupplementaryFigure3.xlsx]

## Sheet: S3a
	.y.	group1	group2	n1	n2	statistic	df	p	p.adj	p.adj.signif
1	intensity	20	10	3	3	5.51584	3.69919	0.007	0.028	*
2	intensity	20	40	3	3	3.35436	2.16334	0.07	0.28	ns
3	intensity	20	80	3	3	9.63457	2.38034	0.006	0.024	*
4	intensity	20	no Antibody	3	3	55.9576	3.92596	7.6e-07	3.04e-06	****

## Sheet: S3b
cell count	diff	lwr.ci	upr.ci	pval	padjs	padj.sign
untransduced_Œ±Spot_0-untransduced_no antibody_0	4019.25	-10799.9	18838.4	0.870218	1
dm+pAG_Œ±Spot_300-untransduced_no antibody_0	-1442.5	-16261.6	13376.6	0.996264	1
VSVG_no antibody_300-untransduced_no antibody_0	-6441.25	-21260.4	8377.85	0.592892	1
VSVG_no antibody_10000-untransduced_no antibody_0	-20660.8	-35479.9	-5841.65	0.005717	0.022868	*
mCherry	diff	lwr.ci	upr.ci	pval	padjs	padj.sign
untransduced_Œ±Spot_0-untransduced_no antibody_0	0.05	-1.96745	2.06745	0.999983	1
dm+pAG_Œ±Spot_300-untransduced_no antibody_0	88.08	86.0625	90.0975	0	0	***
VSVG_no antibody_300-untransduced_no antibody_0	96.005	93.9875	98.0225	0	0	***
VSVG_no antibody_10000-untransduced_no antibody_0	99.105	97.0875	101.122	0	0	***
Annexin V	diff	lwr.ci	upr.ci	pval	padjs	padj.sign
untransduced_Œ±Spot_0-untransduced_no antibody_0	-0.34	-1.332	0.652002	0.757809	1
dm+pAG_Œ±Spot_300-untransduced_no antibody_0	-0.7575	-1.7495	0.234502	0.161236	0.644945
VSVG_no antibody_300-untransduced_no antibody_0	-0.6025	-1.5945	0.389502	0.319309	1
VSVG_no antibody_10000-untransduced_no antibody_0	1.8775	0.885498	2.8695	0.000367417	0.00146967	**

## Sheet: S3c
cell count	diff	lwr.ci	upr.ci	pval	padjs	padj.sign
VSV-G_no antibody_0-SNAP_no antibody_0	-2654	-11808.4	6500.36	0.874245	1
SNAP_Œ±CD3_50-SNAP_no antibody_0	-9799.5	-21011.3	1412.25	0.100999	0.403998
VSV-G_no antibody_50-SNAP_no antibody_0	-9579.62	-18734	-425.268	0.0379306	0.151722
VSV-G_no antibody_400-SNAP_no antibody_0	-18364.8	-27519.1	-9210.39	5.10344e-05	0.000204137	***
mCherry	diff	lwr.ci	upr.ci	pval	padjs	padj.sign
VSV-G_no antibody_0-SNAP_no antibody_0	-0.2625	-1.93933	1.41433	0.984205	1
SNAP_Œ±CD3_50-SNAP_no antibody_0	72.7062	70.6526	74.7599	0	0	***
VSV-G_no antibody_50-SNAP_no antibody_0	69.8187	68.1419	71.4956	0	0	***
VSV-G_no antibody_400-SNAP_no antibody_0	97.7812	96.1044	99.4581	0	0	***
Annexin V	diff	lwr.ci	upr.ci	pval	padjs	padj.sign
VSV-G_no antibody_0-SNAP_no antibody_0	-0.81125	-1.65182	0.0293166	0.060958	0.243832
SNAP_Œ±CD3_50-SNAP_no antibody_0	1.535	0.50552	2.56448	0.00204916	0.00819662	**
VSV-G_no antibody_50-SNAP_no antibody_0	-1.81875	-2.65932	-0.978183	1.74865e-05	6.99462e-05	***
VSV-G_no antibody_400-SNAP_no antibody_0	4.0175	3.17693	4.85807	4.44089e-16	1.77636e-15	***
