# Supplementary material for: Cell type-specific delivery by modular envelope design
Source: Nat Commun. 2023 Aug 23;14:5141. doi: 10.1038/s41467-023-40788-8 (PMC10447438; doi:10.1038/s41467-023-40788-8)
Supplement: Supplementary file 8 — Source Data [file 41467_2023_40788_MOESM8_ESM.zip › Supplement_SourceData/SupplementStatistics/_Stats_Figure1.xlsx]

## Sheet: Figure 1b
	VSVG	.y.	group1	group2	n1	n2	statistic	df	p	p.adj	p.adj.signif
1	100	percentage	no Antibody	aHLA-A2	4	4	-6.34199	3.92174	0.00338	0.03042	*
2	95	percentage	no Antibody	aHLA-A2	4	4	-16.1608	3.5754	0.00018	0.00162	**
3	90	percentage	no Antibody	aHLA-A2	4	4	-17.0193	3.56104	0.000154	0.001386	**
4	75	percentage	no Antibody	aHLA-A2	4	4	-23.2764	4.17529	1.41e-05	0.0001269	***
5	50	percentage	no Antibody	aHLA-A2	4	4	-30.8151	3.90765	8.21e-06	7.389e-05	****
6	25	percentage	no Antibody	aHLA-A2	4	4	-15.669	3.6015	0.000192	0.001728	**
7	10	percentage	no Antibody	aHLA-A2	4	4	-7.78442	4.02428	0.00143	0.01287	*
8	5	percentage	no Antibody	aHLA-A2	4	4	-1.94738	4.68459	0.113	1	ns
9	0	percentage	no Antibody	aHLA-A2	4	4	0.210074	5.98075	0.841	1	ns

## Sheet: Figure 1c
left	.y.	group1	group2	n1	n2	statistic	df	p	p.adj	p.adj.signif
1	value	WT	H8A	18	12	0.336741	24.6841	0.739	1	ns
2	value	WT	K47Q	18	12	8.39123	21.8354	2.81e-08	2.248e-07	****
3	value	WT	Y209A	18	12	7.14264	21.66	4.02e-07	3.216e-06	****
4	value	WT	R354Q	18	12	8.74101	20.4559	2.4e-08	1.92e-07	****
5	value	WT	H8A,K47Q	18	6	7.56451	21.53	1.7e-07	1.36e-06	****
6	value	WT	H8A,R354Q	18	6	5.94625	20.6679	7.13e-06	5.704e-05	****
7	value	WT	K47Q, R354Q	18	6	8.01217	20.6245	9.14e-08	7.312e-07	****
8	value	WT	R354Q, Y209A	18	6	8.07648	20.8139	7.54e-08	6.032e-07	****
right	.y.	group1	group2	n1	n2	statistic	df	p	p.adj	p.adj.signif
1	value	WT	H8A	6	4	21.2896	7.91527	2.85e-08	2.28e-07	****
2	value	WT	K47Q	6	4	44.4503	6.15453	5.93e-09	4.744e-08	****
3	value	WT	Y209A	6	4	5.23163	5.92595	0.002	0.016	*
4	value	WT	K354Q	6	4	45.4312	5.15183	6.58e-08	5.264e-07	****
5	value	WT	H8A,K47Q	6	2	49.142	5.00833	6.45e-08	5.16e-07	****
6	value	WT	H8A,R354Q	6	2	49.221	5.00117	6.52e-08	5.216e-07	****
7	value	WT	K47Q, R354Q	6	2	49.3634	5.00052	6.44e-08	5.152e-07	****
8	value	WT	R354Q, Y209A	6	2	47.1529	5.10007	6.23e-08	4.984e-07	****

## Sheet: Figure 1d
left	MOI	.y.	group1	group2	n1	n2	statistic	df	p	p.adj	p.adj.signif
1	2	value	no Antibody	Œ±HLA-A2	4	4	-15.8511	4.64118	3.21e-05	0.0001926	***
2	4	value	no Antibody	Œ±HLA-A2	4	4	-34.437	5.30682	1.91e-07	1.146e-06	****
3	8	value	no Antibody	Œ±HLA-A2	4	4	-29.7324	5.53171	2.57e-07	1.542e-06	****
4	16	value	no Antibody	Œ±HLA-A2	4	4	-15.8887	3.18606	0.000384	0.002304	**
5	31	value	no Antibody	Œ±HLA-A2	4	4	-59.3121	3.53482	1.99e-06	1.194e-05	****
6	62	value	no Antibody	Œ±HLA-A2	4	4	-40.8329	3.1027	2.43e-05	0.0001458	***
right	MOI	.y.	group1	group2	n1	n2	statistic	df	p	p.adj	p.adj.signif
1	2	value	no Antibody	Œ±HLA-A2	4	4	-0.842701	4.58491	0.441	1	ns
2	4	value	no Antibody	Œ±HLA-A2	4	4	-2.71054	4.91258	0.043	0.258	ns
3	8	value	no Antibody	Œ±HLA-A2	4	4	-1.73056	4.82694	0.146	0.876	ns
4	16	value	no Antibody	Œ±HLA-A2	4	4	-3.10215	4.09284	0.035	0.21	ns
5	31	value	no Antibody	Œ±HLA-A2	4	4	-1.84619	4.09489	0.137	0.822	ns
6	62	value	no Antibody	Œ±HLA-A2	4	4	-4.66194	5.50316	0.00433	0.02598	*
